# Supplementary material for: Transcriptomic and ChIP-seq Integrative Analysis Reveals Important Roles of Epigenetically Regulated lncRNAs in Placental Development in Meishan Pigs
Source: Genes (Basel). 2020 Apr 6;11(4):397. doi: 10.3390/genes11040397 (PMC7230623; doi:10.3390/genes11040397)
Supplement: Supplementary file 1 [file genes-11-00397-s001.zip › Supplementary Table 2.xlsx]

## Sheet: Supplementary Table 2
	The results of LncRNA identification
lncRNA_Name	RNA_size	ORF_size	Ficket_Score	Hexamer_Score	CPAT_Coding_Probability	CPAT_Coding_Label	CPC_Coding_Label	CPC_Coding_Probability	type	exon_number
TCONS_00000620	700	123	1.3164	0.129663	0.139746	no	noncoding	-0.876359	intergenic	3
TCONS_00000658	2485	420	0.9784	-0.0613639	0.261548	no	noncoding	-0.826406	intergenic	3
TCONS_00000662	2597	420	0.9784	-0.0613639	0.260237	no	noncoding	-0.737546	intergenic	4
TCONS_00000663	2541	420	0.9784	-0.0613639	0.260892	no	noncoding	-0.857432	intergenic	3
TCONS_00000684	2371	408	0.4775	0.0105486	0.0945107	no	noncoding	-1.02669	intergenic	3
TCONS_00000845	553	273	0.6159	-0.00423778	0.0365537	no	noncoding	-0.820154	intergenic	2
TCONS_00001031	898	102	0.9834	0.148393	0.0483802	no	noncoding	-1.02604	intergenic	2
TCONS_00001034	8506	393	0.7599	0.060368	0.171047	no	noncoding	-0.879271	intergenic	3
TCONS_00001069	816	348	0.6161	-0.109178	0.0403468	no	noncoding	-0.913367	intergenic	2
TCONS_00001091	1281	297	0.495	-0.120154	0.0147501	no	noncoding	-1.18483	antisense	4
TCONS_00001279	4991	219	0.7647	-0.194453	0.00729389	no	noncoding	-1.28898	antisense	5
TCONS_00001280	3940	183	0.6445	0.0375654	0.0165517	no	noncoding	-1.16863	antisense	3
TCONS_00001769	2653	384	0.8422	-0.0579015	0.136764	no	noncoding	-1.28481	antisense	2
TCONS_00001817	263	120	1.0841	0.0564553	0.0458026	no	noncoding	-1.23678	intergenic	2
TCONS_00001912	911	126	1.0684	-0.121477	0.0142715	no	noncoding	-1.14677	intergenic	2
TCONS_00001940	1142	177	0.8715	0.0424476	0.0379025	no	noncoding	-1.06955	intergenic	3
TCONS_00002016	3414	279	0.7562	-0.0503185	0.0375428	no	noncoding	-0.628277	antisense	2
TCONS_00002087	1681	237	1.1129	0.0977242	0.183218	no	noncoding	-0.687465	antisense	3
TCONS_00002089	6616	285	0.4984	-0.184515	0.00624581	no	noncoding	-0.789189	antisense	2
TCONS_00002117	2673	186	0.4596	-0.242352	0.0016517	no	noncoding	-1.09993	intergenic	2
TCONS_00002118	1786	225	0.8258	0.0818239	0.066742	no	noncoding	-0.563369	intergenic	2
TCONS_00002227	1311	204	0.4725	-0.199671	0.00300443	no	noncoding	-1.11368	antisense	4
TCONS_00002942	552	102	0.9525	-0.164372	0.00593954	no	noncoding	-0.924861	intergenic	3
TCONS_00002943	821	102	0.9525	-0.164372	0.00584388	no	noncoding	-0.976066	intergenic	4
TCONS_00002952	373	102	1.1195	-0.106478	0.0147399	no	noncoding	-1.1006	intergenic	2
TCONS_00003714	3390	276	0.9607	-0.030204	0.0758825	no	noncoding	-1.21174	intergenic	7
TCONS_00003715	1962	267	0.6506	-0.0860171	0.0207737	no	noncoding	-0.567795	antisense	7
TCONS_00003716	1984	186	0.6211	0.0544038	0.0199237	no	noncoding	-0.996745	antisense	8
TCONS_00003756	4367	291	0.8971	-0.216797	0.0212775	no	noncoding	-1.22601	intergenic	2
TCONS_00003872	524	126	0.8459	-0.0275051	0.0135161	no	noncoding	-1.08846	antisense	3
TCONS_00004218	1013	225	0.7366	0.162864	0.0881762	no	noncoding	-0.667419	antisense	3
TCONS_00004275	502	165	0.8716	0.0438262	0.0350412	no	noncoding	-0.78431	intergenic	2
TCONS_00004350	5007	441	0.6246	-0.0453499	0.122398	no	noncoding	-0.953246	intergenic	3
TCONS_00004351	3406	273	0.5704	-0.423004	0.00173882	no	noncoding	-0.882274	intergenic	3
TCONS_00005111	6873	414	0.7638	-0.250455	0.0358477	no	noncoding	-0.685236	intergenic	2
TCONS_00005334	11209	486	0.9629	-0.054615	0.297712	no	noncoding	-0.22042	intergenic	5
TCONS_00005535	1625	279	0.6118	-0.0383018	0.0290363	no	noncoding	-0.964682	intergenic	4
TCONS_00005745	1296	252	0.6303	-0.192111	0.0086709	no	noncoding	-1.29058	intergenic	4
TCONS_00005749	6056	228	0.4597	0.0377972	0.0133127	no	noncoding	-0.802843	intergenic	4
TCONS_00005750	6289	228	0.4597	0.0377972	0.0131282	no	noncoding	-0.804258	intergenic	4
TCONS_00005781	3595	360	0.7862	-0.110185	0.0641484	no	noncoding	-1.05485	intergenic	2
TCONS_00005782	434	183	1.019	0.130193	0.110714	no	noncoding	-0.534337	intergenic	2
TCONS_00005783	1474	159	0.9451	0.127515	0.0656223	no	noncoding	-1.15749	intergenic	2
TCONS_00006192	2013	246	0.7058	-0.205444	0.00902859	no	noncoding	-1.0291	intergenic	4
TCONS_00006193	1596	138	0.8141	-0.218214	0.00374094	no	noncoding	-1.09354	intergenic	4
TCONS_00006206	439	198	0.8767	-0.130665	0.0164475	no	noncoding	-1.20927	intergenic	3
TCONS_00012683	1187	126	1.0614	-0.307651	0.00405768	no	noncoding	-1.28369	intergenic	3
TCONS_00012709	383	78	1.194	-0.0121858	0.0264471	no	noncoding	-0.706008	intergenic	3
TCONS_00012804	489	75	1.2287	-0.0143207	0.0279295	no	noncoding	-1.003	intergenic	3
TCONS_00012805	275	63	1.118	-0.0568084	0.0134554	no	noncoding	-1.04343	antisense	2
TCONS_00012844	739	267	0.4327	0.139038	0.0484513	no	noncoding	-1.17979	intergenic	2
TCONS_00013198	1455	360	0.5282	-0.111924	0.0331685	no	noncoding	-0.894988	antisense	3
TCONS_00013199	1458	360	0.5282	-0.111924	0.0331626	no	noncoding	-0.895407	antisense	3
TCONS_00013332	7763	372	0.8493	-0.0215503	0.117105	no	noncoding	-0.129924	antisense	2
TCONS_00013439	935	336	0.4997	-0.0815561	0.029616	no	noncoding	-0.987511	intergenic	2
TCONS_00013440	826	255	0.5874	0.102975	0.0539315	no	noncoding	-1.1067	intergenic	2
TCONS_00013443	872	144	0.4968	0.171315	0.0198221	no	noncoding	-1.35364	antisense	2
TCONS_00013528	1155	291	0.6365	-0.00912342	0.0438891	no	noncoding	-0.682005	intergenic	3
TCONS_00014075	4453	393	0.5724	0.0184764	0.0999447	no	noncoding	-0.784808	intergenic	3
TCONS_00014076	3812	393	0.5724	0.0184764	0.103501	no	noncoding	-0.651227	intergenic	3
TCONS_00014230	827	138	0.6927	-0.36173	0.00104054	no	noncoding	-1.14478	intergenic	2
TCONS_00014429	1496	189	0.5644	-0.0809646	0.0073508	no	noncoding	-1.07173	intergenic	3
TCONS_00016437	1289	201	0.593	0.0401445	0.0203566	no	noncoding	-1.08743	antisense	4
TCONS_00016438	1447	201	0.593	0.0401445	0.0201662	no	noncoding	-1.10321	antisense	4
TCONS_00016496	1770	300	0.4784	-0.0255893	0.0259143	no	noncoding	-1.30468	antisense	4
TCONS_00016598	1581	399	0.568	0.0453616	0.142473	no	noncoding	-0.495059	intergenic	3
TCONS_00016600	6766	288	0.6283	-0.157467	0.0114355	no	noncoding	-1.01447	intergenic	2
TCONS_00016631	4728	201	0.9206	0.0602617	0.051151	no	noncoding	-1.25501	intergenic	2
TCONS_00016658	2618	228	0.4922	-0.0275249	0.0118202	no	noncoding	-0.900512	intergenic	3
TCONS_00016678	1333	141	0.6635	-0.364718	0.000932478	no	noncoding	-0.929398	intergenic	2
TCONS_00016787	2302	351	0.4263	-0.220001	0.0104062	no	noncoding	-0.817391	intergenic	2
TCONS_00016853	289	120	1.1497	0.0777184	0.0634704	no	noncoding	-1.17311	intergenic	2
TCONS_00016856	1683	240	0.8615	0.0818229	0.0864907	no	noncoding	-0.611668	intergenic	9
TCONS_00016907	217	120	1.0903	0.0537068	0.0459833	no	noncoding	-1.39004	antisense	2
TCONS_00016908	12892	414	0.5614	0.0203757	0.0754931	no	noncoding	-0.991426	intergenic	2
TCONS_00016959	2330	177	0.7331	-0.0693838	0.0112126	no	noncoding	-1.10316	intergenic	3
TCONS_00017166	2971	195	0.7148	-0.0895671	0.0108304	no	noncoding	-1.00999	intergenic	3
TCONS_00017209	2241	231	0.6839	-0.131405	0.011495	no	noncoding	-1.1057	intergenic	5
TCONS_00017324	2796	264	0.9261	0.0786978	0.120997	no	noncoding	-1.00882	antisense	6
TCONS_00017325	2849	264	0.9261	0.0786978	0.120656	no	noncoding	-1.01014	antisense	6
TCONS_00017326	2852	264	0.9261	0.0786978	0.120636	no	noncoding	-1.01024	antisense	6
TCONS_00017415	1242	186	0.8523	0.182145	0.0927217	no	noncoding	-0.929343	intergenic	3
TCONS_00017477	221	120	1.1006	-0.103922	0.0172759	no	noncoding	-1.30655	antisense	2
TCONS_00017538	1987	168	0.5035	-0.315506	0.00100444	no	noncoding	-1.0457	antisense	2
TCONS_00017561	252	120	1.2394	0.103696	0.0965631	no	noncoding	-1.40463	intergenic	2
TCONS_00017616	1281	207	0.7945	-0.0542162	0.0219169	no	noncoding	-0.883284	intergenic	4
TCONS_00017617	1120	162	1.0076	0.137812	0.0880498	no	noncoding	-1.17408	intergenic	2
TCONS_00017831	1849	318	0.9933	0.100821	0.272004	no	noncoding	-0.914274	intergenic	2
TCONS_00019476	3432	381	0.5104	0.0175338	0.0782323	no	noncoding	-0.799505	antisense	3
TCONS_00019538	627	51	0.973	-0.337673	0.00116261	no	noncoding	-1.46099	intergenic	3
TCONS_00019780	1013	432	0.6737	0.0763651	0.295915	no	noncoding	-0.815437	intergenic	2
TCONS_00019842	1801	279	0.4968	0.0347296	0.032309	no	noncoding	-0.867783	intergenic	3
TCONS_00019883	1573	420	0.68	0.0462034	0.229716	no	noncoding	-0.462298	intergenic	4
TCONS_00019948	11446	471	0.8159	0.0324669	0.284613	no	noncoding	-0.570813	antisense	2
TCONS_00020207	454	279	0.7668	0.0664776	0.0945043	no	noncoding	-0.804759	intergenic	3
TCONS_00020391	705	213	0.7767	-0.0709051	0.0205404	no	noncoding	-1.06945	intergenic	2
TCONS_00020406	1080	324	0.6795	-0.000299113	0.074021	no	noncoding	-0.385792	antisense	4
TCONS_00020558	735	201	0.9194	0.0693606	0.0677539	no	noncoding	-0.762759	intergenic	3
TCONS_00020585	6000	354	0.6823	0.0927095	0.132618	no	noncoding	-1.05088	antisense	2
TCONS_00020690	4937	285	0.4885	-0.13502	0.00926732	no	noncoding	-1.20144	antisense	2
TCONS_00021237	1378	396	0.6251	0.116013	0.237012	no	noncoding	-1.2257	antisense	4
TCONS_00021307	2297	180	0.7539	-0.0910858	0.0107405	no	noncoding	-1.15979	antisense	2
TCONS_00021453	1492	363	0.5002	-0.137781	0.0265729	no	noncoding	-0.934968	intergenic	3
TCONS_00021454	1212	228	0.8383	-0.0841627	0.0259017	no	noncoding	-0.916465	intergenic	4
TCONS_00021455	1660	363	0.5002	-0.137781	0.0263103	no	noncoding	-1.04096	intergenic	3
TCONS_00021469	1638	207	0.6554	-0.117779	0.00922359	no	noncoding	-0.769299	intergenic	5
TCONS_00021470	1278	249	0.8006	0.0680936	0.0746506	no	noncoding	-0.68135	intergenic	6
TCONS_00021701	4053	162	0.701	-0.19278	0.00346418	no	noncoding	-0.877272	antisense	6
TCONS_00021923	1496	207	0.8179	-0.127076	0.0145011	no	noncoding	-1.11956	intergenic	3
TCONS_00022036	1596	393	0.6778	0.0300078	0.165609	no	noncoding	-0.765535	antisense	4
TCONS_00022175	395	270	0.917	-0.0299626	0.0745796	no	noncoding	-1.46383	intergenic	2
TCONS_00022340	1264	267	0.6555	0.0776316	0.0621048	no	noncoding	-0.956821	intergenic	2
TCONS_00022431	2544	213	0.9416	-0.409701	0.00335132	no	noncoding	-1.17905	intergenic	2
TCONS_00022660	230	72	1.1233	-0.285004	0.00338575	no	noncoding	-1.12531	intron	2
TCONS_00023304	586	102	0.7903	0.151274	0.0279817	no	noncoding	-1.17225	antisense	3
TCONS_00023510	1004	168	1.1262	-0.0247284	0.048972	no	noncoding	-1.00046	antisense	5
TCONS_00023511	849	168	1.1262	-0.0247284	0.0494122	no	noncoding	-0.982978	antisense	5
TCONS_00023577	2569	375	0.7998	-0.01522	0.143557	no	noncoding	-1.00211	antisense	2
TCONS_00023599	5439	378	0.6547	-0.0713953	0.0598232	no	noncoding	-0.89798	intergenic	3
TCONS_00023600	1337	276	1.1958	-0.0522565	0.144066	no	noncoding	-1.14237	intergenic	2
TCONS_00028259	1147	141	0.6195	0.206221	0.0344202	no	noncoding	-0.853593	intergenic	2
TCONS_00028275	1914	177	0.8377	-0.246322	0.00499776	no	noncoding	-0.72499	antisense	2
TCONS_00029389	8554	279	0.588	-0.165426	0.00780955	no	noncoding	-0.885858	intergenic	2
TCONS_00029469	1063	264	0.6723	-0.177577	0.012527	no	noncoding	-0.874805	intergenic	3
TCONS_00029496	2983	255	0.8323	-0.0745424	0.0323532	no	noncoding	-1.04605	intergenic	5
TCONS_00029590	2021	210	0.8907	-0.229546	0.00932043	no	noncoding	-1.0335	antisense	2
TCONS_00029739	7853	321	1.1449	0.0394125	0.223441	no	noncoding	-0.977909	intergenic	6
TCONS_00030099	262	120	1.0445	0.0516286	0.0394392	no	noncoding	-1.4082	antisense	2
TCONS_00030100	626	117	0.8734	-0.300831	0.00221126	no	noncoding	-1.02765	antisense	2
TCONS_00030266	1612	213	0.9546	-0.132015	0.0226607	no	noncoding	-1.06826	intergenic	3
TCONS_00030296	3137	297	0.4728	-0.330742	0.00309617	no	noncoding	-1.14996	intergenic	2
TCONS_00030406	389	108	0.7419	-0.186751	0.00285777	no	noncoding	-1.04568	antisense	2
TCONS_00030501	4536	573	0.4851	-0.286437	0.0728142	no	noncoding	-0.631474	intergenic	3
TCONS_00030645	4067	312	0.9499	0.039439	0.151144	no	noncoding	-0.949113	intergenic	3
TCONS_00030686	201	192	1.2059	0.216209	0.30643	no	noncoding	-1.13187	intergenic	2
TCONS_00030717	635	243	0.5357	-0.0528162	0.0151605	no	noncoding	-1.06164	intergenic	2
TCONS_00030853	456	132	0.9579	0.0323625	0.0300584	no	noncoding	-0.717125	intergenic	2
TCONS_00030998	4598	276	0.6978	-0.309955	0.00524061	no	noncoding	-1.10142	intergenic	2
TCONS_00031000	2936	312	0.8089	-0.309467	0.012085	no	noncoding	-1.25294	intergenic	2
TCONS_00031616	656	126	0.8877	-0.124527	0.00810186	no	noncoding	-0.874288	intergenic	6
TCONS_00032221	1455	171	0.964	-0.227937	0.00806162	no	noncoding	-1.13001	intergenic	4
TCONS_00032223	955	129	0.767	-0.259137	0.0023261	no	noncoding	-1.31334	intergenic	3
TCONS_00032224	1159	171	0.964	-0.227937	0.00820662	no	noncoding	-1.26308	intergenic	5
TCONS_00032225	2255	201	0.9575	-0.0827591	0.0266317	no	noncoding	-1.19565	intergenic	3
TCONS_00032228	3002	129	0.8835	-0.0618734	0.010803	no	noncoding	-0.276223	intergenic	2
TCONS_00032234	3215	279	0.5572	-0.230614	0.00638394	no	noncoding	-1.11704	intergenic	2
TCONS_00032612	2954	360	0.7876	-0.122444	0.0619267	no	noncoding	-1.05432	intergenic	3
TCONS_00032613	5454	360	0.7876	-0.122444	0.0536732	no	noncoding	-0.989109	intergenic	3
TCONS_00032636	3421	306	0.552	-0.0735733	0.0230303	no	noncoding	-1.01803	intergenic	4
TCONS_00032974	10369	420	0.6675	0.0174455	0.122052	no	noncoding	-0.672424	antisense	3
TCONS_00032975	4704	420	0.6675	0.0174455	0.163944	no	noncoding	-0.628871	antisense	3
TCONS_00032994	787	165	0.5981	-0.0404091	0.00859153	no	noncoding	-1.00697	intergenic	2
TCONS_00033131	2520	399	0.9172	-0.0443223	0.206381	no	noncoding	-1.07377	antisense	5
TCONS_00033216	2211	267	0.6293	-0.188092	0.00986293	no	noncoding	-1.08287	intergenic	5
TCONS_00033272	400	105	0.9017	0.0687834	0.0241572	no	noncoding	-1.23044	intergenic	2
TCONS_00033317	907	165	0.6479	-0.0818393	0.00759449	no	noncoding	-1.22253	intergenic	4
TCONS_00033319	3406	324	0.9377	0.131861	0.272118	no	noncoding	-0.899964	antisense	2
TCONS_00033373	1983	189	0.8212	0.0474245	0.0362427	no	noncoding	-1.20274	intergenic	2
TCONS_00033374	1712	189	0.8212	0.0474245	0.0368218	no	noncoding	-1.18819	intergenic	3
TCONS_00033460	2413	312	0.5008	0.148558	0.0898207	no	noncoding	-1.12933	intergenic	2
TCONS_00038373	964	153	0.7736	-0.355206	0.00163275	no	noncoding	-0.769644	intergenic	2
TCONS_00038410	1901	288	0.5642	-0.179575	0.0108626	no	noncoding	-1.21042	intergenic	3
TCONS_00038411	1773	288	0.5642	-0.179575	0.0109465	no	noncoding	-1.20039	intergenic	2
TCONS_00038414	2708	276	0.527	0.0213814	0.0298775	no	noncoding	-0.984457	intergenic	4
TCONS_00038415	712	120	0.7008	-0.0807494	0.00563006	no	noncoding	-1.11373	intergenic	3
TCONS_00038416	977	189	0.8805	0.0225925	0.0392729	no	noncoding	-1.16213	intergenic	3
TCONS_00038659	4358	162	0.7549	-0.207956	0.00364345	no	noncoding	-0.778076	intergenic	2
TCONS_00038660	3054	219	0.6629	-0.390587	0.00164134	no	noncoding	-1.065	intergenic	2
TCONS_00038701	3041	306	0.8926	0.0651124	0.149471	no	noncoding	-0.737912	intergenic	5
TCONS_00039268	7537	369	0.8153	0.0487116	0.156861	no	noncoding	-1.01558	antisense	3
TCONS_00040314	1988	204	0.4859	-0.165263	0.00377156	no	noncoding	-1.12112	antisense	3
TCONS_00040315	1916	204	0.4859	-0.165263	0.00378803	no	noncoding	-1.11887	antisense	4
TCONS_00040578	6361	273	0.7549	-0.0772674	0.0248477	no	noncoding	-0.854365	intergenic	3
TCONS_00040691	1323	135	0.8933	-0.0470917	0.0144591	no	noncoding	-0.97345	intergenic	4
TCONS_00040718	1459	234	0.7648	-0.0864796	0.0213826	no	noncoding	-0.88169	antisense	2
TCONS_00040768	948	279	0.8878	-0.102797	0.0462085	no	noncoding	-0.98169	intergenic	3
TCONS_00040817	1212	249	0.8449	-0.0497277	0.04101	no	noncoding	-0.815144	intergenic	2
TCONS_00040818	1320	312	0.8462	0.0783309	0.164118	no	noncoding	-0.878195	intergenic	3
TCONS_00040820	475	192	0.6772	0.0137228	0.0212159	no	noncoding	-0.936717	intergenic	4
TCONS_00040821	493	195	0.9205	-0.0588722	0.0288861	no	noncoding	-0.985423	intergenic	4
TCONS_00040825	679	171	1.0648	0.155517	0.128198	no	noncoding	-0.975076	intergenic	2
TCONS_00040989	7355	294	0.4712	-0.261298	0.00364929	no	noncoding	-1.03001	intergenic	4
TCONS_00040991	8347	294	0.4712	-0.261298	0.00343671	no	noncoding	-1.03544	intergenic	3
TCONS_00041025	1419	165	0.6821	-0.0893592	0.00779853	no	noncoding	-1.18644	intergenic	3
TCONS_00041026	1190	273	0.4671	0.0779073	0.0378487	no	noncoding	-0.836154	intergenic	2
TCONS_00041208	1179	171	0.4658	-0.176903	0.00241375	no	noncoding	-0.959573	antisense	2
TCONS_00041332	2757	192	0.7266	-0.192928	0.00560035	no	noncoding	-1.19853	intergenic	2
TCONS_00041940	8639	270	0.4843	-0.337958	0.00163906	no	noncoding	-1.13192	antisense	2
TCONS_00041984	1754	198	0.8199	-0.186576	0.00884995	no	noncoding	-1.09474	intergenic	3
TCONS_00042105	1268	189	0.9039	-0.028839	0.0298613	no	noncoding	-1.10478	antisense	3
TCONS_00042106	1253	186	0.8518	-0.0173996	0.0265823	no	noncoding	-1.1994	antisense	3
TCONS_00042284	337	39	1.204	0.34381	0.162084	no	noncoding	-1.22368	intergenic	2
TCONS_00042383	2744	198	1.3007	0.0304926	0.137676	no	noncoding	-1.08042	intergenic	2
TCONS_00042817	929	180	0.9371	0.131795	0.0837307	no	noncoding	-1.08479	intergenic	3
TCONS_00042856	2744	201	0.5919	-0.173355	0.00460863	no	noncoding	-0.984668	intergenic	2
TCONS_00043080	1010	174	0.606	-0.183596	0.00373915	no	noncoding	-1.14415	intergenic	4
TCONS_00047767	1871	87	0.5328	-0.447105	0.000193926	no	noncoding	-0.957475	intergenic	2
TCONS_00047778	1228	129	0.9016	-0.326416	0.00223984	no	noncoding	-1.01052	intergenic	3
TCONS_00047906	6797	375	0.6076	-0.13745	0.0306595	no	noncoding	-0.816575	intergenic	3
TCONS_00047908	2883	240	0.5277	0.0563192	0.0253997	no	noncoding	-0.941798	intergenic	3
TCONS_00047931	547	516	0.5347	0.035324	0.345687	no	noncoding	-0.507704	intergenic	2
TCONS_00047952	417	252	0.572	-0.227558	0.0060423	no	noncoding	-1.01531	intergenic	4
TCONS_00048102	1191	240	0.6644	-0.282645	0.00471141	no	noncoding	-0.720836	intergenic	4
TCONS_00048324	1855	168	0.5677	-0.159086	0.00347099	no	noncoding	-1.17443	antisense	2
TCONS_00048521	968	57	0.9691	-0.726925	9.2e-05	no	noncoding	-0.990093	intergenic	2
TCONS_00048619	1852	219	0.5416	-0.173303	0.00504584	no	noncoding	-1.0875	antisense	4
TCONS_00049082	4644	426	0.6177	0.0468648	0.179037	no	noncoding	-0.710129	antisense	4
TCONS_00049348	1341	255	0.4641	-0.03585	0.0147761	no	noncoding	-1.23803	intergenic	2
TCONS_00049458	1455	351	0.5627	-0.163013	0.0241589	no	noncoding	-0.963991	antisense	3
TCONS_00049527	6061	279	0.7852	-0.3146	0.00631482	no	noncoding	-1.29007	intergenic	4
TCONS_00049528	5982	279	0.7852	-0.3146	0.00634499	no	noncoding	-1.28945	intergenic	3
TCONS_00049529	803	186	0.4601	-0.307037	0.00120959	no	noncoding	-1.04711	intergenic	3
TCONS_00049635	964	234	0.7506	0.0331319	0.0452869	no	noncoding	-1.0045	intergenic	3
TCONS_00049636	1018	234	0.7506	0.0331319	0.0451454	no	noncoding	-1.01157	intergenic	4
TCONS_00049699	306	120	1.153	0.12416	0.0850492	no	noncoding	-0.922733	intergenic	2
TCONS_00049924	908	309	0.4965	-0.0968722	0.0200194	no	noncoding	-0.714598	intergenic	3
TCONS_00050131	1178	132	0.6406	-0.0400745	0.00673864	no	noncoding	-1.21808	intergenic	4
TCONS_00050185	1447	228	0.5569	-0.16311	0.00638841	no	noncoding	-1.13145	intergenic	3
TCONS_00050256	693	225	0.7157	0.0364602	0.0385338	no	noncoding	-0.90732	intergenic	6
TCONS_00050325	816	81	0.9802	0.201417	0.0541101	no	noncoding	-1.13148	antisense	3
TCONS_00050408	4017	285	0.9908	0.0920186	0.176699	no	noncoding	-1.02225	antisense	2
TCONS_00050440	1956	171	0.8842	-0.295795	0.00390449	no	noncoding	-1.13979	antisense	2
TCONS_00050462	3193	342	0.5165	0.00179942	0.0493375	no	noncoding	-0.722365	intergenic	3
TCONS_00050463	3593	342	0.5165	0.00179942	0.0482108	no	noncoding	-0.73399	intergenic	4
TCONS_00050729	3232	150	0.452	-0.0429665	0.00393106	no	noncoding	-1.25626	intergenic	4
TCONS_00050730	1386	153	0.7135	-0.365833	0.00122882	no	noncoding	-1.16752	intergenic	4
TCONS_00050783	3930	234	0.7317	-0.0391458	0.0226413	no	noncoding	-0.884003	intron	2
TCONS_00050807	1907	177	0.6872	-0.178351	0.00488146	no	noncoding	-1.06889	intergenic	4
TCONS_00050933	562	303	0.5849	0.0912453	0.0820429	no	noncoding	-1.09478	antisense	2
TCONS_00054131	1363	192	0.8374	-0.102081	0.0155699	no	noncoding	-1.07078	intergenic	3
TCONS_00054133	1627	192	0.8374	-0.102081	0.0153261	no	noncoding	-1.09231	intergenic	4
TCONS_00054151	268	120	0.8951	-0.0717798	0.0112361	no	noncoding	-1.06712	antisense	2
TCONS_00054166	1809	126	0.7285	-0.352192	0.00102619	no	noncoding	-1.01079	intergenic	3
TCONS_00054168	1549	135	0.8705	-0.0786367	0.0108198	no	noncoding	-1.2048	intergenic	2
TCONS_00054207	547	411	0.8258	-0.010371	0.238603	no	noncoding	-0.875932	intergenic	2
TCONS_00054270	1297	306	0.5116	0.0272342	0.0439383	no	noncoding	-0.861582	intergenic	3
TCONS_00054271	1218	264	1.0212	-0.18099	0.0354691	no	noncoding	-0.994995	intergenic	3
TCONS_00054272	1368	264	1.0212	-0.18099	0.0351588	no	noncoding	-1.01045	intergenic	3
TCONS_00054273	1175	264	1.0212	-0.18099	0.0355585	no	noncoding	-0.989874	intergenic	2
TCONS_00054274	1397	315	0.5091	0.0425037	0.0523595	no	noncoding	-1.01311	intergenic	3
TCONS_00054358	2353	312	0.5572	-0.299222	0.00611169	no	noncoding	-1.16685	antisense	6
TCONS_00054378	765	180	0.5244	-0.037883	0.00816482	no	noncoding	-1.1234	intergenic	3
TCONS_00054388	5566	225	0.9555	0.0785563	0.0771706	no	noncoding	-1.2104	intergenic	2
TCONS_00054389	1152	150	0.4787	0.0628618	0.00969891	no	noncoding	-1.32252	intergenic	2
TCONS_00054537	2060	312	0.6819	-0.137538	0.0262287	no	noncoding	-0.730498	intergenic	3
TCONS_00054731	6503	315	0.7617	-0.0616511	0.0431118	no	noncoding	-0.939692	intergenic	2
TCONS_00054856	4953	375	0.8857	-0.0327167	0.144744	no	noncoding	-0.798215	intergenic	5
TCONS_00054858	796	243	0.7233	0.0946393	0.0678267	no	noncoding	-0.750273	intergenic	4
TCONS_00054860	969	144	0.5478	0.0709458	0.0120179	no	noncoding	-1.04842	intergenic	5
TCONS_00054895	6149	195	0.5179	-0.280203	0.00137932	no	noncoding	-1.06711	antisense	2
TCONS_00055180	2673	240	0.7136	-0.0882128	0.0179031	no	noncoding	-1.16085	intergenic	5
TCONS_00055206	7484	387	0.8638	-0.0713638	0.106753	no	noncoding	-0.908656	antisense	8
TCONS_00055230	851	243	0.6065	-0.0701296	0.0166466	no	noncoding	-1.03624	intergenic	2
TCONS_00055231	889	240	1.0586	0.03311	0.118012	no	noncoding	-0.589926	intergenic	4
TCONS_00055232	573	240	1.0586	0.03311	0.120024	no	noncoding	-0.575326	intergenic	4
TCONS_00055233	496	240	1.0586	0.03311	0.120519	no	noncoding	-0.560754	intergenic	4
TCONS_00055305	2061	150	0.84	-0.0533205	0.0132151	no	noncoding	-1.02121	intergenic	3
TCONS_00055373	2550	267	0.5404	-0.019099	0.0220273	no	noncoding	-1.07564	intergenic	2
TCONS_00055413	2333	273	0.6584	-0.0758392	0.0236831	no	noncoding	-0.851965	intergenic	3
TCONS_00056917	583	276	1.1521	0.0326391	0.211997	no	noncoding	-0.599425	antisense	4
TCONS_00056918	584	201	0.4152	-0.0854081	0.0053859	no	noncoding	-0.920277	antisense	4
TCONS_00056919	564	183	0.457	-0.0968788	0.00469586	no	noncoding	-0.920861	antisense	4
TCONS_00056968	2375	456	0.5633	-0.0864648	0.107937	no	noncoding	-0.924458	antisense	2
TCONS_00057507	1174	258	0.8399	-0.0940048	0.033553	no	noncoding	-0.944727	intergenic	8
TCONS_00057508	1235	258	0.8399	-0.0940048	0.0334331	no	noncoding	-0.949637	intergenic	8
TCONS_00057583	574	147	1.1016	-0.0592255	0.0301111	no	noncoding	-0.956966	intergenic	3
TCONS_00057697	2638	162	0.5953	0.0021879	0.00974963	no	noncoding	-0.725671	intergenic	5
TCONS_00057712	1373	177	0.5948	0.0924427	0.0221523	no	noncoding	-0.991077	intergenic	3
TCONS_00057713	924	297	0.5851	0.165649	0.118169	no	noncoding	-0.811749	intergenic	2
TCONS_00057774	992	96	0.9142	-0.374887	0.00120267	no	noncoding	-0.995699	intergenic	4
TCONS_00057775	2226	324	0.7785	-0.113434	0.0460008	no	noncoding	-0.954452	intergenic	2
TCONS_00057776	2501	282	0.5406	-0.0217157	0.025464	no	noncoding	-0.899916	intergenic	5
TCONS_00057804	2835	273	0.6507	0.0231543	0.0422858	no	noncoding	-0.585404	intergenic	2
TCONS_00057815	466	294	0.8766	0.0276715	0.118197	no	noncoding	-0.778914	antisense	2
TCONS_00057906	2204	303	0.6178	0.0824594	0.0780425	no	noncoding	-1.13117	intergenic	2
TCONS_00058062	3026	243	0.7572	-0.0477386	0.0268703	no	noncoding	-0.851735	intergenic	4
TCONS_00058159	1326	219	0.785	-0.0526873	0.0243379	no	noncoding	-0.86267	intergenic	2
TCONS_00058348	936	114	1.0089	-0.0549313	0.0160801	no	noncoding	-1.35789	intergenic	3
TCONS_00058748	382	294	0.7656	-0.0130534	0.0677258	no	noncoding	-1.21887	antisense	2
TCONS_00058955	600	183	1.0316	0.104687	0.0977604	no	noncoding	-1.09354	intergenic	4
TCONS_00059089	2129	219	0.6572	0.0102102	0.02352	no	noncoding	-0.943684	intergenic	2
TCONS_00061732	2048	225	0.8852	-0.358604	0.00460944	no	noncoding	-0.957089	intergenic	2
TCONS_00061733	1211	225	0.8852	-0.358604	0.00484859	no	noncoding	-0.932401	intergenic	2
TCONS_00061739	466	129	0.6849	-0.263206	0.00180325	no	noncoding	-0.952594	intergenic	2
TCONS_00061741	654	99	0.3631	-0.842218	1.03e-05	no	noncoding	-1.17822	intergenic	2
TCONS_00061742	665	99	0.8522	-0.35246	0.00120937	no	noncoding	-1.16919	intergenic	2
TCONS_00061773	1648	480	0.771	-0.153488	0.168219	no	noncoding	-1.071	intergenic	5
TCONS_00061824	709	282	0.6295	-0.157699	0.0154528	no	noncoding	-0.884827	intergenic	2
TCONS_00061945	10884	243	0.3775	-0.044794	0.00527137	no	noncoding	-1.07002	antisense	5
TCONS_00061946	5065	261	0.7206	0.0693699	0.054142	no	noncoding	-0.934787	antisense	6
TCONS_00061949	10552	243	0.3775	-0.044794	0.00537814	no	noncoding	-1.06938	antisense	5
TCONS_00062048	2616	270	0.83	-0.0672402	0.0402057	no	noncoding	-0.965479	intergenic	2
TCONS_00062067	384	150	1.0743	0.261468	0.198336	no	noncoding	-0.740548	intergenic	3
TCONS_00062102	663	222	0.5233	-0.0555935	0.0114322	no	noncoding	-0.777227	intergenic	2
TCONS_00062158	4680	498	0.5209	0.022104	0.228949	no	noncoding	-0.924296	intergenic	2
TCONS_00062210	2567	345	0.6404	0.135429	0.165694	no	noncoding	-0.908977	antisense	3
TCONS_00062300	993	129	0.8964	-0.0191778	0.0167469	no	noncoding	-0.971732	antisense	6
TCONS_00062675	5046	279	0.6815	-0.21867	0.00910904	no	noncoding	-1.0445	intergenic	3
TCONS_00062836	6194	291	0.9524	-0.0671714	0.0585309	no	noncoding	-1.20736	intergenic	2
TCONS_00062860	1679	123	0.9458	-0.0547432	0.0139423	no	noncoding	-1.21984	antisense	2
TCONS_00062996	867	210	0.5472	-0.101563	0.00792033	no	noncoding	-1.07863	antisense	4
TCONS_00062998	1561	210	0.5472	-0.101563	0.007596	no	noncoding	-0.913301	antisense	4
TCONS_00063063	1685	174	0.6948	0.0237785	0.0183799	no	noncoding	-1.13838	antisense	3
TCONS_00063087	870	252	1.059	0.132769	0.227716	no	noncoding	-0.761386	antisense	3
TCONS_00063142	1364	255	0.6165	0.179923	0.0913062	no	noncoding	-0.954772	intergenic	2
TCONS_00063145	1958	258	0.6687	-0.0984381	0.0184281	no	noncoding	-0.981687	intergenic	3
TCONS_00065468	841	216	0.811	-0.117744	0.0172608	no	noncoding	-0.979021	intergenic	12
TCONS_00065470	683	219	0.5931	0.000598458	0.0197789	no	noncoding	-0.89269	intergenic	12
TCONS_00065549	4205	216	0.9491	-0.227013	0.0106267	no	noncoding	-1.0029	antisense	3
TCONS_00065631	1348	399	0.6463	-0.171801	0.0488673	no	noncoding	-0.211948	intergenic	3
TCONS_00065661	1188	78	1.1097	0.364706	0.192921	no	noncoding	-1.22036	intergenic	2
TCONS_00065869	3995	240	0.7671	0.176685	0.102669	no	noncoding	-1.07678	antisense	2
TCONS_00065981	4447	330	0.9511	0.089719	0.228222	no	noncoding	-0.782165	antisense	3
TCONS_00065983	4278	330	0.9511	0.089719	0.230034	no	noncoding	-0.77832	antisense	3
TCONS_00065984	7906	516	0.4766	-0.123115	0.09001	no	noncoding	-0.649393	antisense	4
TCONS_00065986	7906	516	0.4403	-0.131945	0.076855	no	noncoding	-0.649393	antisense	4
TCONS_00066003	324	171	0.7127	-0.0475471	0.012838	no	noncoding	-0.833825	intergenic	2
TCONS_00066086	1028	129	0.5458	-0.130696	0.00269773	no	noncoding	-1.13078	antisense	4
TCONS_00066640	2265	282	0.8786	0.0381717	0.102203	no	noncoding	-0.866815	intergenic	3
TCONS_00066641	2260	282	0.8786	0.0381717	0.102231	no	noncoding	-0.866527	intergenic	3
TCONS_00066662	1108	171	0.5891	-0.0236889	0.00974842	no	noncoding	-0.963138	antisense	2
TCONS_00067159	1622	165	0.88	-0.167348	0.00856526	no	noncoding	-1.15681	intergenic	2
TCONS_00067247	261	120	1.1134	0.0296109	0.0422256	no	noncoding	-1.4078	antisense	2
TCONS_00067791	899	162	0.7457	-0.229982	0.00377535	no	noncoding	-1.08749	intergenic	4
TCONS_00068099	448	33	0.5591	-0.385018	0.000192984	no	noncoding	-1.44035	antisense	2
TCONS_00068280	2871	363	0.534	-0.0679875	0.0423848	no	noncoding	-0.908346	intergenic	3
TCONS_00068281	5002	345	0.5162	-0.0299272	0.0374603	no	noncoding	-1.00024	intergenic	2
TCONS_00068343	5877	375	0.6939	-0.0648832	0.0661406	no	noncoding	-0.778737	intergenic	2
TCONS_00068344	2361	375	0.6939	-0.0648832	0.0806123	no	noncoding	-0.970113	intergenic	2
TCONS_00068392	1022	246	0.7943	0.0249182	0.0552474	no	noncoding	-0.966995	antisense	2
TCONS_00068879	3617	375	0.5636	-0.0658505	0.0508782	no	noncoding	-0.979201	intergenic	2
TCONS_00068886	1123	156	0.8627	0.110868	0.0458303	no	noncoding	-1.33333	antisense	2
TCONS_00069799	2645	375	0.948	-0.23985	0.056886	no	noncoding	-1.08707	antisense	2
TCONS_00070138	491	63	0.8327	-0.362124	0.000731142	no	noncoding	-0.859625	intergenic	2
TCONS_00070904	2066	132	0.58	-0.228372	0.00153043	no	noncoding	-0.984797	antisense	3
TCONS_00071061	2276	339	0.6836	-0.0889684	0.0469985	no	noncoding	-0.709184	intergenic	3
TCONS_00071062	4379	267	0.6358	-0.213807	0.00746484	no	noncoding	-0.934878	intergenic	2
TCONS_00071064	1240	195	0.5507	-0.225151	0.00295828	no	noncoding	-0.939989	intergenic	2
TCONS_00071354	984	231	0.734	0.211899	0.124129	no	noncoding	-0.990335	antisense	3
TCONS_00071424	262	120	1.1458	-0.00188582	0.0381327	no	noncoding	-1.46376	intergenic	2
TCONS_00071440	334	108	0.558	-0.157146	0.00195804	no	noncoding	-0.938274	antisense	2
TCONS_00071452	3049	255	0.6827	0.0593957	0.0479765	no	noncoding	-1.13583	antisense	4
TCONS_00071454	266	120	1.1668	0.0632163	0.061098	no	noncoding	-1.40959	antisense	2
TCONS_00071552	3862	354	0.7062	0.0464881	0.121503	no	noncoding	-1.17095	intergenic	4
TCONS_00078475	1307	381	0.6074	0.0107749	0.111309	no	noncoding	-0.882103	intergenic	3
TCONS_00078536	761	324	0.546	-0.046323	0.0380356	no	noncoding	-0.823599	intergenic	3
TCONS_00078660	2985	282	0.9683	-0.0483398	0.0754349	no	noncoding	-1.00178	intergenic	2
TCONS_00078683	274	120	1.174	0.0815271	0.0698368	no	noncoding	-1.14898	intergenic	2
TCONS_00078747	1566	213	0.5427	-0.014345	0.0136716	no	noncoding	-0.455095	intergenic	4
TCONS_00078761	1606	183	0.8323	0.0166098	0.0295648	no	noncoding	-1.30625	antisense	3
TCONS_00078922	4220	279	0.6261	-0.0710962	0.021064	no	noncoding	-1.0421	antisense	3
TCONS_00079183	2984	246	0.7873	-0.199384	0.011417	no	noncoding	-1.19735	intergenic	3
TCONS_00079259	6480	354	0.7739	0.00344213	0.0989692	no	noncoding	-1.01726	intergenic	3
TCONS_00079276	6299	306	0.6815	0.00311495	0.0470129	no	noncoding	-0.990206	antisense	4
TCONS_00079473	2749	147	0.6717	-0.144269	0.0040035	no	noncoding	-1.22955	antisense	2
TCONS_00079708	648	210	0.5917	-0.0915066	0.00984535	no	noncoding	-0.824164	intergenic	3
TCONS_00079710	1035	303	0.8161	-0.0175784	0.0804898	no	noncoding	-1.123	antisense	2
TCONS_00079934	1769	213	0.8324	-0.508669	0.00129945	no	noncoding	-1.04482	intergenic	4
TCONS_00079992	2754	159	0.4306	-0.447051	0.000290458	no	noncoding	-0.915806	intergenic	3
TCONS_00080093	674	234	1.0537	0.187712	0.25772	no	noncoding	-0.674021	intergenic	3
TCONS_00080094	672	246	0.8231	0.191072	0.163784	no	noncoding	-0.717802	intergenic	3
TCONS_00080187	3108	243	0.6503	-0.133544	0.011021	no	noncoding	-0.916159	intergenic	3
TCONS_00080330	844	231	0.7045	-0.039468	0.0241807	no	noncoding	-1.01024	intergenic	2
TCONS_00080531	4947	246	0.7085	-0.198812	0.0079692	no	noncoding	-1.21509	intergenic	3
TCONS_00080615	2403	408	0.992	0.00312989	0.33311	no	noncoding	-1.07409	intergenic	3
TCONS_00080617	714	195	0.7326	-0.152008	0.00871636	no	noncoding	-0.275929	antisense	4
TCONS_00080803	1583	417	0.7962	0.0153336	0.253189	no	noncoding	-0.558677	intergenic	3
TCONS_00080828	1335	306	0.7382	0.0615381	0.104904	no	noncoding	-1.00218	intergenic	3
TCONS_00080921	2178	324	0.7488	-0.165151	0.0303582	no	noncoding	-1.1477	intergenic	2
TCONS_00080946	1842	474	0.6183	0.084586	0.358276	no	noncoding	-0.511761	intergenic	2
TCONS_00081227	3596	285	0.7073	0.0582604	0.0674243	no	noncoding	-0.593858	antisense	6
TCONS_00081228	3326	285	0.7073	0.0582604	0.0684625	no	noncoding	-0.583901	antisense	6
TCONS_00081364	554	120	0.7807	0.050253	0.0171507	no	noncoding	-1.00589	intergenic	3
TCONS_00081396	532	138	0.8984	-0.110662	0.0105076	no	noncoding	-1.10392	antisense	3
TCONS_00081522	825	258	0.8431	0.0174727	0.0695753	no	noncoding	-0.666367	antisense	2
TCONS_00081767	2056	222	1.0706	-0.0652425	0.0527238	no	noncoding	-1.03677	intergenic	3
TCONS_00081769	2063	222	1.0706	-0.0652425	0.0527025	no	noncoding	-1.04936	intergenic	3
TCONS_00081770	1984	222	1.0706	-0.0652425	0.0529425	no	noncoding	-1.04697	intergenic	3
TCONS_00081929	1342	162	0.9446	0.022317	0.0351736	no	noncoding	-0.628703	intergenic	3
TCONS_00082720	6022	429	0.429	-0.210577	0.0204973	no	noncoding	-1.15155	intergenic	2
TCONS_00082811	738	195	0.9623	0.15552	0.120987	no	noncoding	-1.17818	intergenic	2
TCONS_00082915	6310	342	0.5198	-0.0838643	0.0240575	no	noncoding	-1.08887	antisense	4
TCONS_00083331	2195	210	0.7264	0.0588004	0.0359443	no	noncoding	-1.00547	intergenic	2
TCONS_00083421	922	234	0.481	-0.149142	0.00608171	no	noncoding	-0.816614	intergenic	3
TCONS_00083489	1139	150	0.692	-0.203987	0.00327917	no	noncoding	-1.16547	intergenic	2
TCONS_00083494	5842	399	0.8075	0.0369831	0.204819	no	noncoding	-0.749981	intergenic	3
TCONS_00089004	1937	207	0.8669	-0.126143	0.0165353	no	noncoding	-0.977665	antisense	2
TCONS_00089162	1423	183	0.8441	0.103181	0.053586	no	noncoding	-1.07738	intergenic	2
TCONS_00089190	4590	297	0.7296	-0.114103	0.0259443	no	noncoding	-1.10016	intergenic	3
TCONS_00089441	6732	303	0.6216	-0.192208	0.0105011	no	noncoding	-1.01191	antisense	2
TCONS_00089521	821	327	0.6932	-0.175835	0.026746	no	noncoding	-1.08302	antisense	2
TCONS_00089589	271	120	1.1668	0.107731	0.0802742	no	noncoding	-1.35636	intergenic	2
TCONS_00089594	733	96	0.9761	-0.186716	0.00512033	no	noncoding	-1.32263	intergenic	3
TCONS_00089621	763	177	0.6977	-0.153258	0.00637297	no	noncoding	-0.985968	intergenic	3
TCONS_00089645	1036	300	0.4153	-0.243633	0.00537817	no	noncoding	-0.921146	intergenic	3
TCONS_00089662	2880	207	0.7582	-0.403713	0.00180207	no	noncoding	-1.13574	intergenic	2
TCONS_00089680	3039	180	0.8064	-0.217054	0.00530001	no	noncoding	-1.03914	intergenic	2
TCONS_00089936	666	261	1.0135	-0.104338	0.0562527	no	noncoding	-0.940322	intergenic	3
TCONS_00089976	584	105	0.9711	-0.130105	0.00812228	no	noncoding	-1.16437	intergenic	2
TCONS_00090331	7280	390	0.7079	0.0407358	0.138331	no	noncoding	-0.741014	antisense	11
TCONS_00090626	2182	231	0.7819	-0.0704759	0.0231915	no	noncoding	-1.00083	antisense	4
TCONS_00090667	2574	423	0.727	-0.0341977	0.165008	no	noncoding	-0.76911	antisense	4
TCONS_00090669	6296	423	0.727	-0.0341977	0.136176	no	noncoding	-0.862748	antisense	4
TCONS_00090853	997	138	0.9952	-0.0179714	0.0251554	no	noncoding	-1.1174	antisense	2
TCONS_00090940	1018	159	0.4154	0.0187223	0.00662098	no	noncoding	-1.2275	intergenic	3
TCONS_00091062	3699	309	0.9978	0.0840975	0.215786	no	noncoding	-1.13848	antisense	4
TCONS_00091181	1704	252	0.7544	0.183097	0.130489	no	noncoding	-1.02031	intergenic	3
TCONS_00091334	1886	258	0.4778	-0.219893	0.00462058	no	noncoding	-0.949336	intergenic	4
TCONS_00091335	1987	258	0.4778	-0.219893	0.00459246	no	noncoding	-0.954282	intergenic	4
TCONS_00091378	2230	453	0.3887	-0.195763	0.0321133	no	noncoding	-1.02034	intergenic	5
TCONS_00091396	1934	186	0.6726	-0.386775	0.00130046	no	noncoding	-1.274	intergenic	3
TCONS_00091942	1324	153	0.8475	-0.126512	0.00905284	no	noncoding	-0.95985	antisense	3
TCONS_00092658	3596	480	0.5493	0.0869975	0.304627	no	noncoding	-1.09603	antisense	3
TCONS_00092668	6812	357	0.7819	0.0741078	0.153846	no	noncoding	-1.04356	intergenic	3
TCONS_00092675	2493	396	0.5468	0.0942745	0.164327	no	noncoding	-0.73222	intergenic	2
TCONS_00092750	4028	207	0.3932	-0.151633	0.00281721	no	noncoding	-1.21531	intergenic	2
TCONS_00093092	805	144	0.5225	-0.330744	0.000799329	no	noncoding	-1.1963	intergenic	3
TCONS_00093093	752	141	0.5692	-0.334215	0.000878561	no	noncoding	-0.816069	intergenic	2
TCONS_00093209	1559	228	0.8399	-0.0772236	0.0266636	no	noncoding	-1.17553	intergenic	4
TCONS_00093243	10397	390	0.804	0.018822	0.13456	no	noncoding	-0.801087	intergenic	3
TCONS_00093245	4262	558	0.561	-0.0458247	0.296781	no	noncoding	-0.774937	intergenic	4
TCONS_00097553	2122	294	0.7382	-0.125772	0.0277031	no	noncoding	-1.10406	intergenic	2
TCONS_00097628	590	123	0.454	-0.137456	0.00186248	no	noncoding	-1.17399	intergenic	2
TCONS_00097712	1467	150	0.6888	-0.271712	0.00203748	no	noncoding	-1.28381	intergenic	2
TCONS_00098039	1814	150	0.955	-0.00169751	0.0267026	no	noncoding	-0.903876	intergenic	4
TCONS_00098041	1469	150	0.955	-0.00169751	0.0272524	no	noncoding	-1.12307	intergenic	3
TCONS_00098509	855	261	0.5492	-0.133089	0.0112052	no	noncoding	-0.775602	intergenic	3
TCONS_00098510	748	261	0.5492	-0.133089	0.0112774	no	noncoding	-0.723474	intergenic	3
TCONS_00098599	2678	297	0.6088	0.0330575	0.0513026	no	noncoding	-0.882794	intergenic	3
TCONS_00099028	622	156	0.7107	-0.0186242	0.0128939	no	noncoding	-1.08303	intergenic	2
TCONS_00099157	3952	279	1.0285	-0.0219008	0.0967826	no	noncoding	-1.06094	antisense	2
TCONS_00099172	4013	489	0.6161	-0.0398313	0.200869	no	noncoding	-1.10356	antisense	4
TCONS_00099174	2655	375	0.911	0.00106096	0.208433	no	noncoding	-1.05765	antisense	3
TCONS_00099397	2635	219	0.6307	-0.208829	0.00503507	no	noncoding	-1.11052	intergenic	4
TCONS_00099398	1143	231	0.7793	-0.083685	0.0224711	no	noncoding	-1.30116	intergenic	2
TCONS_00099426	436	93	0.6254	-0.0901652	0.00317833	no	noncoding	-1.04952	intergenic	3
TCONS_00099721	953	291	0.7474	-0.0126574	0.0604358	no	noncoding	-0.966695	intergenic	3
TCONS_00099945	507	201	0.5322	-0.0864838	0.0077415	no	noncoding	-0.998035	antisense	2
TCONS_00100182	1905	231	0.714	-0.0124736	0.0278124	no	noncoding	-1.17742	intergenic	2
TCONS_00100826	3218	333	0.7838	0.0885581	0.161836	no	noncoding	-0.800005	antisense	2
TCONS_00101136	3209	222	0.6187	-0.283753	0.00295563	no	noncoding	-1.13584	antisense	3
TCONS_00101137	3075	222	0.6187	-0.283753	0.0029797	no	noncoding	-1.13279	antisense	3
TCONS_00101232	2042	282	0.5255	-0.367404	0.00260774	no	noncoding	-0.765189	intergenic	2
TCONS_00101354	256	120	1.0427	-0.0506136	0.0203703	no	noncoding	-1.40602	antisense	2
TCONS_00101360	1619	147	1.093	-0.489007	0.00165818	no	noncoding	-1.3049	antisense	2
TCONS_00105512	3507	318	0.7491	-0.0248258	0.0640443	no	noncoding	-0.951612	antisense	3
TCONS_00105792	244	120	1.1668	0.0770063	0.0666175	no	noncoding	-1.40147	intergenic	2
TCONS_00105867	840	270	0.7852	-0.193266	0.0173321	no	noncoding	-0.946213	antisense	2
TCONS_00105953	1494	327	0.6176	-0.173502	0.0206888	no	noncoding	-0.894458	intergenic	2
TCONS_00105973	955	126	0.5639	-0.0577137	0.00448771	no	noncoding	-0.856573	intergenic	3
TCONS_00106064	2749	240	0.8239	0.0470895	0.0589978	no	noncoding	-1.17486	intergenic	6
TCONS_00106066	2430	192	0.9676	-0.327761	0.00500415	no	noncoding	-1.20877	intergenic	7
TCONS_00106073	1154	141	0.7034	-0.205778	0.0030453	no	noncoding	-0.874305	intergenic	2
TCONS_00106074	486	141	0.7034	-0.205778	0.00317095	no	noncoding	-0.963174	intergenic	3
TCONS_00106227	1860	162	0.7291	-0.185394	0.00453403	no	noncoding	-1.24224	antisense	2
TCONS_00106356	1878	168	0.7169	-0.16743	0.0052329	no	noncoding	-1.03331	intergenic	2
TCONS_00106357	1086	168	0.7169	-0.16743	0.00548928	no	noncoding	-1.10425	intergenic	2
TCONS_00106954	2555	210	0.6648	0.0626629	0.0299134	no	noncoding	-0.936565	intergenic	2
TCONS_00107885	1792	285	0.7403	-0.141851	0.0233176	no	noncoding	-0.323051	intergenic	2
TCONS_00107911	557	84	0.8076	-0.530497	0.000277983	no	noncoding	-1.25109	intergenic	3
TCONS_00107912	711	153	0.7104	-0.0591897	0.00952153	no	noncoding	-1.09317	intergenic	3
TCONS_00108135	6211	408	0.8525	-0.0547761	0.148553	no	noncoding	-0.328877	intergenic	4
TCONS_00108237	3563	342	0.7993	-0.133409	0.0481034	no	noncoding	-0.965115	antisense	2
TCONS_00108304	11710	354	0.7145	-0.0317869	0.0499487	no	noncoding	-1.03958	intergenic	3
TCONS_00108807	1446	198	0.9142	0.0722771	0.0633045	no	noncoding	-1.04266	antisense	3
TCONS_00108892	792	126	0.7866	0.0134884	0.0144544	no	noncoding	-1.11225	intergenic	2
TCONS_00109075	1047	195	0.9713	0.0598494	0.0688008	no	noncoding	-0.821076	antisense	3
TCONS_00109076	941	195	0.9713	0.0598494	0.0692143	no	noncoding	-0.807207	antisense	3
TCONS_00109077	1518	201	0.966	0.0777064	0.078151	no	noncoding	-0.868248	antisense	3
TCONS_00109202	575	177	0.981	0.0122135	0.0449915	no	noncoding	-0.928109	intergenic	2
TCONS_00109958	572	141	0.6689	-0.138352	0.00441207	no	noncoding	-1.07409	intergenic	2
TCONS_00110243	1309	105	1.0828	0.0350941	0.032067	no	noncoding	-0.868637	intergenic	2
TCONS_00110550	5030	549	0.6368	-0.0295945	0.340449	no	noncoding	-0.267252	intergenic	3
TCONS_00110741	1484	243	0.6409	-0.109768	0.0137778	no	noncoding	-0.886996	intergenic	2
TCONS_00111214	1299	249	1.1894	0.0344931	0.179626	no	noncoding	-1.13425	intergenic	2
TCONS_00111376	869	141	0.5837	-0.229901	0.00181625	no	noncoding	-1.13074	intergenic	2
TCONS_00111573	2321	216	0.7059	-0.187655	0.00722056	no	noncoding	-1.11988	intergenic	2
TCONS_00111714	2214	207	0.4243	0.0943627	0.0173416	no	noncoding	-1.10142	intergenic	3
TCONS_00111715	2593	207	0.4243	0.0943627	0.0169538	no	noncoding	-1.11481	intergenic	2
TCONS_00111775	243	120	1.1668	0.0449539	0.0546083	no	noncoding	-1.36658	antisense	2
TCONS_00111835	919	144	0.5629	-0.140506	0.00315724	no	noncoding	-0.898315	intergenic	3
TCONS_00111837	687	144	0.5629	-0.140506	0.00320188	no	noncoding	-0.862829	intergenic	3
TCONS_00111911	9600	288	0.6407	-0.260369	0.00510685	no	noncoding	-0.87681	intergenic	2
TCONS_00112081	4062	267	0.5573	-0.0416366	0.0183302	no	noncoding	-1.08945	intron	3
TCONS_00112204	276	69	1.2634	0.0728974	0.0513291	no	noncoding	-1.41329	intergenic	2
TCONS_00112221	704	177	0.8653	0.0522244	0.0406042	no	noncoding	-0.992493	antisense	2
TCONS_00112554	701	222	0.8788	-0.0246231	0.0414597	no	noncoding	-0.805132	intergenic	5
TCONS_00112555	584	111	1.1664	0.338181	0.262181	no	noncoding	-1.07583	intergenic	4
TCONS_00112959	1988	300	0.6388	-0.131604	0.0211254	no	noncoding	-1.01127	intergenic	5
TCONS_00112962	1960	300	0.6388	-0.131604	0.0211606	no	noncoding	-1.09265	intergenic	6
TCONS_00112966	2045	300	0.6388	-0.131604	0.021054	no	noncoding	-1.09598	intergenic	7
TCONS_00112968	5129	357	0.6852	-0.232909	0.0192002	no	noncoding	-0.0938775	intergenic	6
TCONS_00121582	962	198	0.5287	-0.0454871	0.00943575	no	noncoding	-1.01772	intergenic	2
TCONS_00121586	4382	213	0.79	-0.310615	0.0035802	no	noncoding	-1.18984	intergenic	2
TCONS_00121587	4429	213	0.79	-0.310615	0.00357004	no	noncoding	-1.19026	intergenic	3
TCONS_00121592	958	156	1.1424	0.0383683	0.0674995	no	noncoding	-1.05698	intergenic	4
TCONS_00121594	4676	267	0.7595	-0.130519	0.0185324	no	noncoding	-0.997454	intergenic	2
TCONS_00121639	813	210	0.9826	0.232179	0.221736	no	noncoding	-0.574368	antisense	5
TCONS_00121714	2918	306	0.7765	-0.62227	0.00131254	no	noncoding	-1.00611	intergenic	2
TCONS_00121744	4030	282	0.5957	-0.148322	0.0121246	no	noncoding	-0.914586	intergenic	2
TCONS_00121747	15044	300	0.8659	-0.0915549	0.0253152	no	noncoding	-0.163053	intergenic	2
TCONS_00122083	1902	168	1.032	-0.183072	0.0125892	no	noncoding	-1.28803	intergenic	5
TCONS_00122292	13881	504	0.7287	0.0512994	0.296839	no	noncoding	-0.579323	antisense	7
TCONS_00122506	2486	372	0.629	0.133737	0.203168	no	noncoding	-1.00227	intergenic	2
TCONS_00122541	8275	300	0.6236	-0.183048	0.00990187	no	noncoding	-0.703702	antisense	2
TCONS_00122543	8412	324	0.5705	0.0843059	0.0597732	no	noncoding	-0.704334	antisense	2
TCONS_00122544	4045	285	1.0196	0.125563	0.226424	no	noncoding	-0.666884	antisense	2
TCONS_00122545	3927	288	0.8479	-0.0963136	0.0394142	no	noncoding	-0.664753	antisense	2
TCONS_00122596	257	120	1.1668	0.0632163	0.0611293	no	noncoding	-1.4018	antisense	2
TCONS_00123042	1111	363	0.9062	0.0744648	0.288881	no	noncoding	-1.04279	intergenic	2
TCONS_00123213	460	189	0.9618	0.06848	0.0686667	no	noncoding	-0.251774	intergenic	2
TCONS_00123713	2482	252	0.4168	0.17204	0.0440405	no	noncoding	-1.1581	intergenic	2
TCONS_00123714	2291	195	0.4453	-0.093867	0.00473341	no	noncoding	-1.15167	intergenic	2
TCONS_00123715	3252	264	0.5967	-0.398347	0.00203478	no	noncoding	-1.2192	antisense	2
TCONS_00123926	2314	234	0.7419	0.00222621	0.0335125	no	noncoding	-1.31473	antisense	3
TCONS_00123941	1348	369	0.5314	-0.0483761	0.0552528	no	noncoding	-1.19448	intergenic	3
TCONS_00123984	3434	432	0.6431	0.0630773	0.231885	no	noncoding	-0.991822	antisense	3
TCONS_00123985	1228	348	0.5885	-0.147794	0.0283118	no	noncoding	-1.20372	antisense	4
TCONS_00123990	5882	417	0.651	-0.128993	0.0599835	no	noncoding	-0.51652	intergenic	2
TCONS_00124000	2931	237	0.4055	-0.176505	0.00367034	no	noncoding	-0.986803	intergenic	3
TCONS_00124030	3051	246	0.6111	-0.0187066	0.021333	no	noncoding	-0.92047	intergenic	5
TCONS_00124563	362	102	0.6892	-0.282581	0.00120945	no	noncoding	-1.22926	intergenic	2
TCONS_00124564	362	102	0.6892	-0.282581	0.00120945	no	noncoding	-1.22926	intergenic	2
TCONS_00124669	2348	522	0.4682	0.0163203	0.265623	no	noncoding	-0.427852	antisense	3
TCONS_00125301	740	105	0.981	0.0485672	0.0265018	no	noncoding	-1.26477	intergenic	5
TCONS_00125363	3505	210	0.9002	-0.066345	0.0253595	no	noncoding	-1.00511	antisense	4
TCONS_00125666	4074	270	1.1734	-0.188119	0.0483198	no	noncoding	-1.0042	intergenic	3
TCONS_00125667	4770	207	0.8547	-0.232695	0.00669664	no	noncoding	-1.01017	intergenic	3
TCONS_00125668	1405	204	0.6687	-0.236026	0.00434684	no	noncoding	-1.1365	intergenic	3
TCONS_00125670	4770	207	0.8547	-0.232695	0.00669664	no	noncoding	-1.01017	intergenic	3
TCONS_00125703	1327	306	0.6106	0.19048	0.155384	no	noncoding	-1.09014	intergenic	5
TCONS_00125705	6631	396	0.6698	0.129065	0.220722	no	noncoding	-1.04979	intergenic	5
TCONS_00125706	6290	306	0.6106	0.19048	0.1198	no	noncoding	-1.19187	intergenic	6
TCONS_00125707	6522	396	0.6698	0.129065	0.221862	no	noncoding	-1.0544	intergenic	5
TCONS_00125709	6315	396	0.6698	0.129065	0.22404	no	noncoding	-1.04768	intergenic	6
TCONS_00125731	2362	219	0.8415	-0.315199	0.00491918	no	noncoding	-1.20677	antisense	3
TCONS_00125733	1516	288	0.7896	-0.0295266	0.0579083	no	noncoding	-1.16326	intergenic	2
TCONS_00125772	870	354	0.6014	0.110336	0.153901	no	noncoding	-0.59989	intergenic	2
TCONS_00125787	1733	402	0.4618	0.20958	0.264807	no	noncoding	-0.795727	intergenic	2
TCONS_00125827	9782	303	0.4741	-0.118736	0.00893105	no	noncoding	-1.06752	antisense	3
TCONS_00125828	9710	303	0.4741	-0.118736	0.00896983	no	noncoding	-1.06731	antisense	2
TCONS_00125829	1591	306	0.5166	0.0738591	0.0587267	no	noncoding	-1.18812	antisense	3
TCONS_00125830	1586	201	0.7301	0.208376	0.0870406	no	noncoding	-1.00822	antisense	3
TCONS_00125871	2407	447	0.5578	-0.168631	0.0589105	no	noncoding	-0.682725	antisense	2
TCONS_00125872	2162	348	0.7031	-0.127893	0.0430659	no	noncoding	-0.750495	antisense	3
TCONS_00126017	2814	165	0.4301	-0.380915	0.000477032	no	noncoding	-1.1029	intergenic	2
TCONS_00126175	603	138	1.0037	0.0682783	0.045777	no	noncoding	-1.02642	intergenic	3
TCONS_00126176	1058	270	0.7085	0.0670735	0.0708926	no	noncoding	-1.09358	intergenic	2
TCONS_00126178	504	129	0.7288	-0.388254	0.000905279	no	noncoding	-1.01617	intergenic	3
TCONS_00126179	518	297	0.5824	0.181271	0.131179	no	noncoding	-0.899283	intergenic	3
TCONS_00130768	3495	270	0.4243	-0.19095	0.00488078	no	noncoding	-1.00808	intergenic	3
TCONS_00130868	1469	123	0.9335	0.156103	0.0525216	no	noncoding	-1.26651	intergenic	2
TCONS_00130871	1241	183	0.5684	-0.0860896	0.00685278	no	noncoding	-1.07802	intergenic	3
TCONS_00130943	1221	171	0.7878	-0.0745181	0.0128814	no	noncoding	-1.1265	intergenic	3
TCONS_00131446	3140	189	0.7607	-0.108567	0.010243	no	noncoding	-1.30384	antisense	3
TCONS_00131513	596	174	0.439	-0.219368	0.0017951	no	noncoding	-0.967421	intergenic	3
TCONS_00131514	810	360	0.7245	-0.173267	0.0422286	no	noncoding	-0.733886	intergenic	2
TCONS_00131515	495	174	0.439	-0.219368	0.00180612	no	noncoding	-0.559418	intergenic	2
TCONS_00131620	4717	243	1.0774	-0.137523	0.0363016	no	noncoding	-1.20126	intergenic	3
TCONS_00131649	642	195	0.6656	0.0553927	0.0273692	no	noncoding	-0.995972	intergenic	2
TCONS_00131650	490	123	0.9201	0.113008	0.0407081	no	noncoding	-1.1199	intergenic	2
TCONS_00131788	1250	300	0.831	-0.0904383	0.0513956	no	noncoding	-0.988282	antisense	2
TCONS_00131928	3193	411	0.4468	-0.154234	0.0304228	no	noncoding	-1.21338	antisense	7
TCONS_00131930	3330	411	0.4468	-0.154234	0.0301784	no	noncoding	-1.21973	antisense	7
TCONS_00132018	2468	336	0.5934	-0.265259	0.0109767	no	noncoding	-0.935665	intergenic	2
TCONS_00132120	624	360	0.8093	-0.0154794	0.141608	no	noncoding	-0.498437	intergenic	2
TCONS_00132234	1693	330	0.6653	-0.0543607	0.0521334	no	noncoding	-0.914421	intergenic	2
TCONS_00132310	681	177	0.4708	-0.236741	0.00181761	no	noncoding	-0.954327	intergenic	2
TCONS_00132465	1350	150	0.8439	-0.209615	0.00501852	no	noncoding	-1.14021	intergenic	2
TCONS_00132517	2693	162	1.178	0.335373	0.355852	no	noncoding	-0.343761	intergenic	4
TCONS_00132551	1374	249	0.4816	-0.388466	0.00144258	no	noncoding	-1.10359	antisense	4
TCONS_00132868	2001	150	0.8928	-0.0446736	0.016521	no	noncoding	-1.13688	intergenic	2
TCONS_00133344	4076	171	0.6926	-0.210105	0.00331268	no	noncoding	-1.22733	intergenic	2
TCONS_00136524	624	156	0.744	0.107259	0.0322212	no	noncoding	-1.06605	intergenic	2
TCONS_00136663	418	144	0.5522	0.128523	0.0183098	no	noncoding	-0.879922	intergenic	2
TCONS_00136684	1051	294	0.6341	-0.0427321	0.0365479	no	noncoding	-0.829526	intergenic	3
TCONS_00136685	2963	537	0.6526	-0.035565	0.341795	no	noncoding	-0.997524	intergenic	4
TCONS_00136688	943	483	0.6622	-0.00234586	0.29588	no	noncoding	-0.800183	intergenic	3
TCONS_00136690	1002	345	0.7411	0.0362851	0.134746	no	noncoding	-0.827297	intergenic	3
TCONS_00136854	902	204	0.4921	-0.280761	0.00191976	no	noncoding	-0.965897	intergenic	2
TCONS_00136862	2665	168	0.5941	-0.420672	0.000640142	no	noncoding	-1.05318	antisense	4
TCONS_00136951	3824	285	0.8826	-0.0770669	0.0481771	no	noncoding	-0.663529	intergenic	3
TCONS_00136975	15673	294	0.4452	-0.33384	0.00126014	no	noncoding	-1.16129	intergenic	6
TCONS_00137248	4156	213	0.6793	-0.118515	0.00906242	no	noncoding	-1.17066	antisense	5
TCONS_00137635	2193	129	0.9123	-0.473729	0.000827136	no	noncoding	-1.32384	intergenic	2
TCONS_00137661	2474	138	0.9368	0.0479406	0.0294493	no	noncoding	-1.08757	antisense	3
TCONS_00137662	2664	138	0.9368	0.0479406	0.0291213	no	noncoding	-1.09226	antisense	4
TCONS_00137823	3239	255	0.9762	0.0552648	0.108658	no	noncoding	-1.0506	antisense	2
TCONS_00137867	1316	183	0.6243	-0.31256	0.00183221	no	noncoding	-1.09743	intergenic	3
TCONS_00137878	1976	237	0.9262	-0.00300763	0.0592848	no	noncoding	-0.962854	antisense	4
TCONS_00137880	899	141	0.788	0.0403851	0.0201433	no	noncoding	-1.13615	antisense	3
TCONS_00138075	1104	276	0.5509	-0.182406	0.00943985	no	noncoding	-0.989244	intergenic	4
TCONS_00138086	2379	294	0.7966	0.0674924	0.107723	no	noncoding	-0.959063	antisense	3
TCONS_00138163	463	210	0.6176	0.0581756	0.0284711	no	noncoding	-0.735851	intergenic	2
TCONS_00138230	4380	237	0.9095	0.0405336	0.0644499	no	noncoding	-0.910162	intergenic	5
TCONS_00138236	2069	258	0.9284	-0.0318865	0.0614191	no	noncoding	-1.11327	intergenic	4
TCONS_00138237	1863	258	0.9284	-0.0318865	0.0621442	no	noncoding	-1.10888	intergenic	3
TCONS_00138263	7325	423	0.7359	0.0445346	0.203897	no	noncoding	-0.817567	intergenic	2
TCONS_00138293	2139	294	0.6846	0.0370532	0.0658342	no	noncoding	-1.065	intergenic	2
TCONS_00138313	4212	435	0.7745	-0.106626	0.127849	no	noncoding	-1.02685	intergenic	3
TCONS_00138315	777	192	0.598	-0.0469307	0.0109956	no	noncoding	-1.03853	intergenic	3
TCONS_00138317	2078	378	0.6381	0.159506	0.253839	no	noncoding	-0.47573	intergenic	3
TCONS_00138379	16484	570	0.5351	-0.068078	0.154029	no	noncoding	-0.862135	antisense	2
TCONS_00138546	4737	342	0.9259	0.0079673	0.151205	no	noncoding	-0.623963	antisense	2
TCONS_00138600	1753	165	0.6017	-0.26594	0.00186105	no	noncoding	-0.752675	intergenic	3
TCONS_00138676	442	144	0.8589	-0.0781163	0.0123218	no	noncoding	-1.21797	intergenic	2
TCONS_00138686	687	210	0.5513	-0.0886824	0.00882312	no	noncoding	-0.118029	intergenic	2
TCONS_00138687	427	162	0.9046	0.0250161	0.0334412	no	noncoding	-1.10905	intergenic	2
TCONS_00138741	276	165	0.91	-0.00349813	0.0294936	no	noncoding	-1.50419	intergenic	2
TCONS_00138816	2664	393	0.5638	0.0300028	0.115053	no	noncoding	-1.01968	antisense	4
TCONS_00138818	1901	165	0.7892	-0.0932367	0.0103092	no	noncoding	-1.28062	antisense	2
TCONS_00138820	9229	318	1.1477	-0.0640214	0.115492	no	noncoding	-1.03935	antisense	2
TCONS_00138850	931	222	0.5572	-0.091024	0.00991722	no	noncoding	-0.554818	intergenic	3
TCONS_00138912	2030	141	0.8524	-0.459369	0.000866252	no	noncoding	-1.13661	intergenic	2
TCONS_00139019	17251	450	1.1478	-0.0242976	0.302973	no	noncoding	-0.904038	antisense	6
TCONS_00139260	1346	192	0.8046	-0.114089	0.0130217	no	noncoding	-0.982002	intergenic	3
TCONS_00139303	878	102	0.5763	-0.199839	0.00141935	no	noncoding	-0.940589	antisense	2
TCONS_00139398	2572	306	0.5223	0.138053	0.0837724	no	noncoding	-0.67886	intergenic	3
TCONS_00139399	2478	306	0.5223	0.138053	0.0842116	no	noncoding	-0.671109	intergenic	2
TCONS_00139564	588	195	0.7594	0.134882	0.0602129	no	noncoding	-0.971305	intergenic	2
TCONS_00139616	899	150	0.5818	-0.438811	0.000500717	no	noncoding	-1.30835	intergenic	2
TCONS_00139652	6073	192	0.8384	-0.25371	0.00436096	no	noncoding	-0.871074	antisense	2
TCONS_00139692	920	204	0.7313	-0.00229477	0.0249744	no	noncoding	-0.314653	antisense	3
TCONS_00139695	3872	228	0.6887	-0.0926539	0.0131927	no	noncoding	-1.149	intergenic	3
TCONS_00139844	11326	285	0.4524	-0.263297	0.00242318	no	noncoding	-1.07446	intergenic	3
TCONS_00140037	2581	195	0.5507	-0.0871758	0.00675542	no	noncoding	-1.13827	antisense	4
TCONS_00140038	2625	195	0.5507	-0.0871758	0.00673752	no	noncoding	-1.13929	antisense	5
TCONS_00140122	3190	366	0.636	0.113529	0.169996	no	noncoding	-0.618778	intergenic	2
TCONS_00140126	3734	429	0.5286	-0.118337	0.0570071	no	noncoding	-0.609443	intergenic	2
TCONS_00140196	8595	309	0.7856	-0.124391	0.0258079	no	noncoding	-1.18629	intergenic	2
TCONS_00144506	594	222	0.8105	-0.0351745	0.0317237	no	noncoding	-1.12309	intergenic	2
TCONS_00144710	1266	237	0.7768	-0.135745	0.0168406	no	noncoding	-0.948405	intergenic	3
TCONS_00144725	6543	249	0.4875	-0.182169	0.00418053	no	noncoding	-0.714998	intergenic	7
TCONS_00144726	6417	249	0.4875	-0.182169	0.0042125	no	noncoding	-0.711188	intergenic	6
TCONS_00144808	1767	273	0.7448	-0.0147281	0.0469891	no	noncoding	-0.903156	intergenic	3
TCONS_00144928	7341	213	0.8054	-0.187225	0.00706607	no	noncoding	-0.622974	intergenic	3
TCONS_00144929	6340	264	0.941	-0.153938	0.0244265	no	noncoding	-0.933072	intergenic	2
TCONS_00144931	4062	465	0.5643	-0.128117	0.0840167	no	noncoding	-0.991396	intergenic	2
TCONS_00144982	1973	183	0.5003	-0.171151	0.00302972	no	noncoding	-0.841825	intergenic	2
TCONS_00145162	4609	507	0.5829	-0.0420274	0.207303	no	noncoding	-0.993319	intergenic	2
TCONS_00145353	440	264	0.8037	-0.0034399	0.059142	no	noncoding	-0.727029	intergenic	4
TCONS_00145354	579	192	1.1286	0.0501648	0.101653	no	noncoding	-0.824536	intergenic	5
TCONS_00145385	5368	354	0.4769	-0.252475	0.0084588	no	noncoding	-0.807022	antisense	4
TCONS_00145400	274	120	1.1497	0.133116	0.0890787	no	noncoding	-1.41269	intergenic	2
TCONS_00145493	1749	177	0.8488	-0.314033	0.00334839	no	noncoding	-1.06469	intergenic	2
TCONS_00145561	431	225	0.8367	-0.0397549	0.0347555	no	noncoding	-0.591633	intergenic	3
TCONS_00145595	5514	504	0.7705	-0.0519509	0.288078	no	noncoding	-0.45739	intergenic	2
TCONS_00145609	1611	330	0.4369	-0.103732	0.0190955	no	noncoding	-1.11976	intergenic	2
TCONS_00145765	1988	114	0.6619	0.131135	0.0172999	no	noncoding	-0.843899	intron	5
TCONS_00145767	4910	279	0.5301	-0.03823	0.0186072	no	noncoding	-0.592395	intron	6
TCONS_00146241	532	81	0.8226	0.103706	0.018268	no	noncoding	-0.941777	antisense	2
TCONS_00146597	488	165	0.7672	-0.170347	0.00632563	no	noncoding	-0.515769	intergenic	4
TCONS_00146608	1542	177	0.7048	-0.237011	0.00358553	no	noncoding	-1.21464	intergenic	2
TCONS_00146725	653	174	1.0714	0.0885694	0.0907717	no	noncoding	-0.968866	intergenic	5
TCONS_00146726	711	198	0.9782	0.0401596	0.0653299	no	noncoding	-0.936212	intergenic	5
TCONS_00147114	4173	330	0.5882	-0.150618	0.0192885	no	noncoding	-0.963531	intergenic	3
TCONS_00147161	1585	273	0.6071	0.146655	0.0858195	no	noncoding	-1.22582	antisense	2
TCONS_00147238	1054	300	0.7399	-0.0633124	0.046946	no	noncoding	-0.888166	antisense	5
TCONS_00147239	1009	300	0.7399	-0.0633124	0.0470684	no	noncoding	-0.8825	antisense	5
TCONS_00147241	1057	300	0.7399	-0.0633124	0.0469379	no	noncoding	-0.888543	antisense	5
TCONS_00147242	1005	300	0.7399	-0.0633124	0.0470793	no	noncoding	-0.881981	antisense	5
TCONS_00147863	1526	132	1.0796	-0.264453	0.00596186	no	noncoding	-1.23077	intergenic	2
TCONS_00148095	494	156	1.0284	-0.0358873	0.0308875	no	noncoding	-0.38894	intergenic	3
TCONS_00148401	1499	219	0.797	-0.0565093	0.0243846	no	noncoding	-0.982972	antisense	3
TCONS_00148809	3285	243	0.9169	-0.128794	0.0256153	no	noncoding	-1.08452	intergenic	3
TCONS_00148811	212	108	1.0633	0.0616794	0.0393909	no	noncoding	-1.40083	intergenic	2
TCONS_00148920	510	174	0.7589	0.228864	0.0869753	no	noncoding	-0.861805	antisense	2
TCONS_00149108	447	135	0.7828	-0.116234	0.00687906	no	noncoding	-1.18675	intergenic	3
TCONS_00149110	540	135	0.7828	-0.116234	0.00684058	no	noncoding	-1.22811	antisense	4
TCONS_00149111	597	162	0.4717	-0.0226828	0.0063726	no	noncoding	-1.24792	antisense	5
TCONS_00149112	494	135	0.7828	-0.116234	0.00685959	no	noncoding	-1.20926	intergenic	3
TCONS_00149113	461	135	0.7828	-0.116234	0.00687325	no	noncoding	-1.19388	intergenic	3
TCONS_00149114	369	135	0.7828	-0.116234	0.00691149	no	noncoding	-1.13963	intergenic	3
TCONS_00149115	369	135	0.7828	-0.116234	0.00691149	no	noncoding	-1.13963	antisense	3
TCONS_00149116	461	135	0.7828	-0.116234	0.00687325	no	noncoding	-1.19388	antisense	3
TCONS_00149117	369	135	0.7828	-0.116234	0.00691149	no	noncoding	-1.13963	antisense	3
TCONS_00149118	461	135	0.7828	-0.116234	0.00687325	no	noncoding	-1.19388	antisense	3
TCONS_00149153	723	183	0.7614	-0.205541	0.00589906	no	noncoding	-0.884638	intergenic	2
TCONS_00149213	5763	381	0.8687	0.0789482	0.254093	no	noncoding	-0.999659	antisense	2
TCONS_00149819	2520	285	0.6896	-0.0748232	0.0294291	no	noncoding	-1.12237	antisense	4
TCONS_00150063	2634	408	0.6028	-0.196033	0.0374713	no	noncoding	-0.894908	intergenic	3
TCONS_00150065	3962	291	0.6535	-0.503794	0.0015557	no	noncoding	-1.23364	intergenic	2
TCONS_00150179	10102	270	0.5229	-0.106254	0.00776968	no	noncoding	-1.17495	intergenic	5
TCONS_00150180	8591	270	0.5229	-0.106254	0.00850989	no	noncoding	-1.1707	intergenic	6
TCONS_00150952	1070	276	0.6759	-0.0523213	0.0323067	no	noncoding	-1.11243	intergenic	2
TCONS_00153732	2296	354	0.752	-0.137668	0.0494931	no	noncoding	-0.847304	intergenic	2
TCONS_00153733	2435	354	0.752	-0.137668	0.0490975	no	noncoding	-0.855543	intergenic	2
TCONS_00153765	873	81	0.9498	-0.165617	0.00457115	no	noncoding	-0.698173	antisense	3
TCONS_00153766	665	147	0.7702	-0.00515615	0.0153365	no	noncoding	-0.932689	antisense	4
TCONS_00153782	1321	189	0.9127	-0.0689304	0.0236341	no	noncoding	-1.38544	intergenic	2
