# Supplementary material for: Transcriptomic and ChIP-seq Integrative Analysis Reveals Important Roles of Epigenetically Regulated lncRNAs in Placental Development in Meishan Pigs
Source: Genes (Basel). 2020 Apr 6;11(4):397. doi: 10.3390/genes11040397 (PMC7230623; doi:10.3390/genes11040397)
Supplement: Supplementary file 1 [file genes-11-00397-s001.zip › Supplementary Table 3.xlsx]

## Sheet: DElncRNA
the differentially expressed lncRNAs
ID	logFC	logCPM	LR	PValue	FDR	DE
TCONS_00040315	-11.1622	0.864126	179.762	5.46e-41	7.91e-37	down
TCONS_00122545	-12.6112	0.0432128	91.2399	1.27e-21	6.35e-19	down
TCONS_00139019	-1.89073	5.3138	80.9539	2.31e-19	7.12e-17	down
TCONS_00140196	5.53071	1.2941	68.3503	1.37e-16	2.39e-14	up
TCONS_00049635	-3.87969	3.12147	67.8323	1.78e-16	2.96e-14	down
TCONS_00138313	-2.21856	3.302	66.9062	2.85e-16	4.58e-14	down
TCONS_00050463	-5.49441	0.888252	66.1498	4.18e-16	6.3e-14	down
TCONS_00122541	-4.64531	1.90123	57.7476	2.98e-14	3.04e-12	down
TCONS_00038415	5.58548	-1.40706	57.0206	4.31e-14	4.19e-12	up
TCONS_00016658	-2.88412	1.29812	52.1183	5.23e-13	3.92e-11	down
TCONS_00149112	-8.55593	-0.760321	51.3024	7.92e-13	5.59e-11	down
TCONS_00099721	3.36531	-0.0558723	49.018	2.54e-12	1.52e-10	up
TCONS_00005334	-1.94091	5.29157	46.9744	7.19e-12	3.84e-10	down
TCONS_00005535	-4.42482	0.478045	46.6458	8.51e-12	4.38e-10	down
TCONS_00032974	2.54343	2.66408	46.0769	1.14e-11	5.62e-10	up
TCONS_00062860	7.83456	-0.469025	44.6258	2.39e-11	1.06e-09	up
TCONS_00049636	-4.16317	1.08868	44.429	2.64e-11	1.15e-09	down
TCONS_00144931	-2.18748	1.83546	43.4246	4.41e-11	1.84e-09	down
TCONS_00040818	-4.93039	1.28965	40.5761	1.89e-10	6.74e-09	down
TCONS_00038414	-3.19421	0.955456	39.2431	3.74e-10	1.22e-08	down
TCONS_00145354	5.13239	-1.73018	36.8435	1.28e-09	3.62e-08	up
TCONS_00017831	6.84446	-0.515568	35.6479	2.36e-09	6.28e-08	up
TCONS_00068879	-1.71594	3.21813	35.2771	2.86e-09	7.36e-08	down
TCONS_00040718	5.059	-1.21125	35.1664	3.03e-09	7.73e-08	up
TCONS_00147114	3.95702	2.63707	35.1335	3.08e-09	7.85e-08	up
TCONS_00038416	3.17308	-0.702609	33.9951	5.53e-09	1.32e-07	up
TCONS_00099397	-2.96804	1.3251	33.0812	8.84e-09	1.96e-07	down
TCONS_00146608	-5.13621	0.990795	32.9581	9.42e-09	2.08e-07	down
TCONS_00108135	-2.59029	1.01961	32.2836	1.33e-08	2.79e-07	down
TCONS_00040314	-2.49193	2.24562	31.5319	1.96e-08	3.96e-07	down
TCONS_00054166	1.60124	4.15858	30.8642	2.77e-08	5.34e-07	up
TCONS_00032234	-2.62456	0.184976	30.4082	3.5e-08	6.57e-07	down
TCONS_00136685	-2.48037	2.86287	29.9244	4.49e-08	8.23e-07	down
TCONS_00050462	-4.72767	1.87163	29.5552	5.43e-08	9.75e-07	down
TCONS_00033216	-1.70931	3.14004	29.0214	7.16e-08	1.25e-06	down
TCONS_00089190	2.78523	0.188087	27.9563	1.24e-07	2.03e-06	up
TCONS_00002227	5.79837	-1.01933	27.1138	1.92e-07	2.95e-06	up
TCONS_00029496	-2.05581	0.892706	26.5356	2.59e-07	3.87e-06	down
TCONS_00016908	4.82351	2.49428	26.2418	3.01e-07	4.41e-06	up
TCONS_00071061	-2.09149	2.14272	25.2589	5.01e-07	6.9e-06	down
TCONS_00122543	-3.64787	0.787224	25.2269	5.1e-07	6.98e-06	down
TCONS_00097553	6.46674	-1.35982	25.1781	5.23e-07	7.12e-06	up
TCONS_00136684	-2.80462	0.685709	25.046	5.6e-07	7.57e-06	down
TCONS_00137867	-4.16646	-0.27746	25.0003	5.73e-07	7.71e-06	down
TCONS_00020690	4.49223	1.69115	24.5679	7.17e-07	9.38e-06	up
TCONS_00146241	-2.53121	0.829873	24.4807	7.51e-07	9.74e-06	down
TCONS_00071452	-2.36147	1.31132	24.4442	7.65e-07	9.91e-06	down
TCONS_00017616	6.17471	-0.692729	23.8006	1.07e-06	1.33e-05	up
TCONS_00089521	2.61248	-0.545872	23.7448	1.1e-06	1.36e-05	up
TCONS_00105867	-2.24597	-0.0689415	23.3128	1.38e-06	1.65e-05	down
TCONS_00032636	-1.2656	2.61753	23.2065	1.46e-06	1.74e-05	down
TCONS_00079259	2.18923	2.05026	23.0781	1.56e-06	1.84e-05	up
TCONS_00063145	2.1767	2.20808	22.9467	1.67e-06	1.95e-05	up
TCONS_00090331	-1.40349	5.0864	22.7997	1.8e-06	2.09e-05	down
TCONS_00140037	-1.32079	3.25483	22.5558	2.04e-06	2.33e-05	down
TCONS_00062675	-1.50667	2.03542	22.3448	2.28e-06	2.58e-05	down
TCONS_00017617	5.73852	0.499869	21.678	3.22e-06	3.49e-05	up
TCONS_00063063	2.06411	0.444638	21.4685	3.6e-06	3.84e-05	up
TCONS_00132234	-2.34675	-0.0528679	21.2626	4e-06	4.23e-05	down
TCONS_00032228	2.76248	1.04807	20.8481	4.97e-06	5.12e-05	up
TCONS_00020406	2.35749	-0.468826	20.5409	5.84e-06	5.89e-05	up
TCONS_00054168	-2.52469	-0.138339	20.383	6.34e-06	6.29e-05	down
TCONS_00058062	3.60201	2.1648	20.2662	6.74e-06	6.64e-05	up
TCONS_00123941	-2.07272	-0.0795885	19.5427	9.84e-06	9.17e-05	down
TCONS_00033373	1.91949	0.0713628	19.2559	1.14e-05	0.0001047	up
TCONS_00016787	2.44178	-0.506781	18.997	1.31e-05	0.000118189	up
TCONS_00002117	-1.53033	1.8846	18.8555	1.41e-05	0.000126032	down
TCONS_00140126	-1.29119	3.33366	18.7654	1.48e-05	0.000131	down
TCONS_00016600	3.72833	1.69221	18.4572	1.74e-05	0.000150758	up
TCONS_00136688	-3.12857	0.0923886	18.1871	2e-05	0.000170747	down
TCONS_00082720	2.62276	0.683043	18.0496	2.15e-05	0.000180882	up
TCONS_00099398	-2.72725	-0.429259	17.6889	2.6e-05	0.000214759	down
TCONS_00146726	2.18346	0.342608	17.4799	2.9e-05	0.000236075	up
TCONS_00106073	1.90586	0.274934	16.9367	3.86e-05	0.000303311	up
TCONS_00137880	-2.46535	0.801948	16.8457	4.05e-05	0.000316325	down
TCONS_00139652	2.72769	2.29495	16.7911	4.17e-05	0.000323811	up
TCONS_00054358	1.87281	1.64455	16.5494	4.74e-05	0.000361613	up
TCONS_00061946	1.60106	1.88276	16.453	4.99e-05	0.00037709	up
TCONS_00138293	1.73406	0.318518	16.2154	5.65e-05	0.000418513	up
TCONS_00040578	1.93987	1.52882	15.978	6.41e-05	0.00046605	up
TCONS_00139695	-1.55457	0.936153	15.8328	6.92e-05	0.00049845	down
TCONS_00062210	1.61336	2.20174	15.8244	6.95e-05	0.000500189	up
TCONS_00014076	4.33788	-0.280451	15.3114	9.12e-05	0.000633139	up
TCONS_00125666	1.59983	3.17798	14.7998	0.00011955	0.00080038	up
TCONS_00138912	2.24222	-0.518766	14.4997	0.000140182	0.000921587	up
TCONS_00058159	-1.36065	1.37733	14.3663	0.000150475	0.000981035	down
TCONS_00062048	-1.107	3.84678	14.3542	0.000151438	0.000985979	down
TCONS_00032975	4.89557	-1.10263	14.2765	0.000157821	0.00102248	up
TCONS_00050807	-1.63651	0.791195	14.2015	0.00016424	0.00105886	down
TCONS_00054537	1.73156	-0.201074	14.1343	0.000170212	0.0010925	up
TCONS_00122506	1.86301	0.0647339	13.5144	0.000236741	0.00145811	up
TCONS_00145400	-1.82609	-0.859224	13.4903	0.0002398	0.00147213	down
TCONS_00063142	1.46687	3.17583	13.4395	0.000246385	0.00150597	up
TCONS_00061824	1.75952	-1.0397	13.3798	0.000254349	0.00154747	up
TCONS_00038373	-1.81437	0.453682	13.3743	0.000255101	0.00155139	down
TCONS_00081929	-1.44261	0.756848	13.3353	0.000260456	0.00157931	down
TCONS_00068343	1.1161	3.23161	13.2164	0.000277511	0.00166767	up
TCONS_00126017	3.55279	-0.880318	12.3207	0.000447971	0.0025355	up
TCONS_00111573	1.66103	-0.517361	12.1096	0.000501623	0.00279796	up
TCONS_00139398	1.79807	1.07231	12.0654	0.00051365	0.00284968	up
TCONS_00056918	1.8399	0.313621	11.9907	0.000534673	0.00295048	up
TCONS_00002942	1.32317	1.20471	11.3369	0.000759816	0.00402419	up
TCONS_00040817	-2.4118	0.525648	11.2061	0.000815273	0.00427104	down
TCONS_00000684	3.78183	-1.39669	11.0981	0.00086414	0.00448646	up
TCONS_00016598	3.45592	-0.113713	10.9277	0.000947349	0.00484208	up
TCONS_00139616	1.57822	-0.408228	10.9108	0.000956042	0.00487962	up
TCONS_00049082	1.74809	0.421588	10.8434	0.000991466	0.00502324	up
TCONS_00136690	-1.72365	-0.226174	10.7843	0.00102366	0.00516468	down
TCONS_00054273	-1.09455	2.53488	10.3986	0.00126114	0.00619448	down
TCONS_00002089	1.27469	1.24855	10.2976	0.001332	0.00647012	up
TCONS_00123042	-1.16445	0.592136	10.0768	0.00150148	0.00717303	down
TCONS_00125830	2.14605	0.260502	9.912	0.00164205	0.00773483	up
TCONS_00122544	-3.2453	0.360194	9.83335	0.00171376	0.00803342	down
TCONS_00054274	-2.13041	2.69241	9.79719	0.00174779	0.0081665	down
TCONS_00038659	2.45781	1.13841	9.75338	0.00178994	0.00834727	up
TCONS_00078536	-1.57675	-0.956599	9.65935	0.0018839	0.00873765	down
TCONS_00080828	2.04597	-1.17979	9.19029	0.00243302	0.0108567	up
TCONS_00122596	-2.66323	1.20742	9.17454	0.00245406	0.0109203	down
TCONS_00003756	-1.26133	0.916165	9.0765	0.00258915	0.0114197	down
TCONS_00070904	-1.21112	0.00226305	8.93601	0.00279603	0.0122237	down
TCONS_00079934	1.28857	1.13008	8.9014	0.00284953	0.0124346	up
TCONS_00078922	1.14928	1.65914	8.70203	0.00317856	0.0136453	up
TCONS_00147241	-1.27621	1.08698	8.70146	0.00317956	0.0136455	down
TCONS_00079276	1.07877	2.18963	8.57149	0.00341468	0.0144956	up
TCONS_00138600	-1.08201	0.772113	8.55109	0.00345315	0.0146375	down
TCONS_00063087	-1.32553	1.29621	8.22093	0.004141	0.0170831	down
TCONS_00004351	1.09686	2.24273	7.99371	0.00469401	0.0189435	up
TCONS_00124030	-2.6472	1.03918	7.99004	0.00470354	0.0189661	down
TCONS_00108237	1.05444	1.16778	7.94999	0.00480876	0.0193113	up
TCONS_00131514	1.61818	1.6146	7.94984	0.00480916	0.0193113	up
TCONS_00138263	1.0015	1.90845	7.69889	0.00552547	0.0216885	up
TCONS_00030717	-1.31618	-0.247746	7.48849	0.00620947	0.0239194	down
TCONS_00061945	1.1084	1.56029	7.30119	0.00689089	0.0260931	up
TCONS_00125667	1.78818	1.95052	7.20823	0.007257	0.0273009	up
TCONS_00132018	1.51047	0.63292	6.88406	0.00869679	0.0317763	up
TCONS_00131620	1.73995	-0.175812	6.79991	0.00911627	0.0330884	up
TCONS_00054860	-1.3884	-0.406492	6.6108	0.0101362	0.036258	down
TCONS_00109075	-1.00397	0.336091	6.59148	0.0102468	0.0365812	down
TCONS_00013528	1.10484	-0.0251268	6.52654	0.0106277	0.0376798	up
TCONS_00125670	1.64988	0.53136	6.50453	0.01076	0.0380349	up
TCONS_00054389	1.03868	0.117769	6.4361	0.0111824	0.0393872	up

## Sheet: DEgene
the differentially expressed genes
ID	logFC	logCPM	LR	PValue	FDR	DE
ENSSSCG00000009237	5.69328	6.65645	170.025	7.31e-39	5.29e-35	up
ENSSSCG00000000363	-2.70599	7.02928	142.746	6.68e-33	3.22e-29	down
ENSSSCG00000008309	-2.31814	7.29299	128.788	7.55e-30	2.73e-26	down
ENSSSCG00000001453	3.84409	5.63468	126.319	2.62e-29	6.75e-26	up
ENSSSCG00000039413	6.88544	4.07619	126.189	2.8e-29	6.75e-26	up
ENSSSCG00000001456	3.60273	4.82085	125.077	4.9e-29	1.01e-25	up
ENSSSCG00000002314	3.1347	3.46008	124.612	6.19e-29	1.12e-25	up
ENSSSCG00000016599	-3.94118	3.44832	123.205	1.26e-28	2.02e-25	down
ENSSSCG00000015299	-2.33745	8.34932	114.055	1.27e-26	1.83e-23	down
ENSSSCG00000001457	3.35718	4.25219	112.19	3.25e-26	4.27e-23	up
ENSSSCG00000016284	-4.38294	6.27026	110.798	6.55e-26	7.91e-23	down
ENSSSCG00000022512	11.2432	-1.32257	107.948	2.76e-25	3.07e-22	up
ENSSSCG00000016519	-4.3718	4.76201	107.395	3.65e-25	3.77e-22	down
ENSSSCG00000021041	-2.43182	4.12912	106.888	4.71e-25	4.55e-22	down
ENSSSCG00000040524	-3.01677	8.1467	101.278	7.99e-24	7.23e-21	down
ENSSSCG00000016601	-3.34598	4.32979	100.727	1.06e-23	8.99e-21	down
ENSSSCG00000031866	2.27636	8.45366	100.133	1.43e-23	1.15e-20	up
ENSSSCG00000010184	3.15854	4.70337	99.5311	1.93e-23	1.47e-20	up
ENSSSCG00000007240	-2.34626	4.86745	97.3088	5.93e-23	4.29e-20	down
ENSSSCG00000010893	5.04061	7.16846	96.1624	1.06e-22	7.3e-20	up
ENSSSCG00000004165	2.70905	4.07534	95.4623	1.51e-22	9.92e-20	up
ENSSSCG00000011361	-2.70977	7.62324	95.1321	1.78e-22	1.12e-19	down
ENSSSCG00000022092	-1.94894	7.40702	94.3701	2.62e-22	1.58e-19	down
ENSSSCG00000004012	2.72849	4.68946	93.7385	3.6e-22	2.09e-19	up
ENSSSCG00000000773	-3.45741	4.33274	92.5916	6.43e-22	3.58e-19	down
ENSSSCG00000035073	-2.0938	10.3576	92.0956	8.26e-22	4.43e-19	down
ENSSSCG00000023186	-2.09152	10.5398	91.4192	1.16e-21	6.01e-19	down
ENSSSCG00000040925	-3.39402	3.72256	90.9965	1.44e-21	6.95e-19	down
ENSSSCG00000007133	-2.01451	6.9216	90.0566	2.31e-21	1.08e-18	down
ENSSSCG00000009784	-1.8821	5.15971	89.8546	2.56e-21	1.16e-18	down
ENSSSCG00000010330	-2.0477	6.34611	89.6821	2.8e-21	1.2e-18	down
ENSSSCG00000004283	-5.61349	9.95162	89.6594	2.83e-21	1.2e-18	down
ENSSSCG00000037140	4.33775	2.31112	88.0922	6.25e-21	2.58e-18	up
ENSSSCG00000025836	2.00172	4.10191	87.8614	7.02e-21	2.82e-18	up
ENSSSCG00000026718	-2.02228	6.0245	87.1064	1.03e-20	4.02e-18	down
ENSSSCG00000036026	-1.92128	7.37181	86.9348	1.12e-20	4.27e-18	down
ENSSSCG00000011208	3.03441	2.58206	86.4604	1.43e-20	5.29e-18	up
ENSSSCG00000001455	2.70438	4.7241	85.2002	2.7e-20	9.76e-18	up
ENSSSCG00000010734	-1.81945	7.94509	84.8546	3.21e-20	1.13e-17	down
ENSSSCG00000029323	2.17002	4.00624	82.8326	8.93e-20	3.08e-17	up
ENSSSCG00000004371	-1.69567	7.73471	81.8233	1.49e-19	5.01e-17	down
ENSSSCG00000009215	-1.94474	6.52808	81.4905	1.76e-19	5.8e-17	down
ENSSSCG00000035724	-2.9214	10.9094	81.2001	2.04e-19	6.56e-17	down
ENSSSCG00000012624	-1.75577	5.47672	81.004	2.25e-19	7.09e-17	down
ENSSSCG00000027430	-2.34107	9.95079	80.6413	2.71e-19	8.16e-17	down
ENSSSCG00000038452	-3.32503	5.58581	80.5252	2.87e-19	8.48e-17	down
ENSSSCG00000036403	5.15873	0.523292	80.4861	2.93e-19	8.48e-17	up
ENSSSCG00000037918	6.06071	4.08374	79.7966	4.15e-19	1.18e-16	up
ENSSSCG00000005625	2.1005	6.87206	79.6683	4.43e-19	1.22e-16	up
ENSSSCG00000008491	-1.68503	6.74354	79.6497	4.47e-19	1.22e-16	down
ENSSSCG00000038774	-1.90036	5.23947	79.4955	4.83e-19	1.3e-16	down
ENSSSCG00000009083	1.70365	5.10897	78.8601	6.67e-19	1.76e-16	up
ENSSSCG00000023584	-1.86273	5.05989	78.4516	8.2e-19	2.12e-16	down
ENSSSCG00000016009	2.0841	5.33707	76.8794	1.82e-18	4.62e-16	up
ENSSSCG00000033337	-1.78679	8.93237	76.7575	1.93e-18	4.83e-16	down
ENSSSCG00000010591	8.38409	5.34503	76.4456	2.26e-18	5.56e-16	up
ENSSSCG00000032456	-2.15385	6.3737	76.3476	2.38e-18	5.74e-16	down
ENSSSCG00000006002	2.56024	5.44428	75.8747	3.02e-18	7.17e-16	up
ENSSSCG00000000657	2.18883	3.75621	74.8121	5.18e-18	1.21e-15	up
ENSSSCG00000031904	-3.46683	5.07746	74.2872	6.75e-18	1.55e-15	down
ENSSSCG00000007932	-1.55438	5.94114	74.0436	7.64e-18	1.73e-15	down
ENSSSCG00000012855	4.09986	2.29514	73.4196	1.05e-17	2.34e-15	up
ENSSSCG00000036612	2.3081	4.06946	73.2308	1.15e-17	2.5e-15	up
ENSSSCG00000033532	3.52397	2.03701	73.2229	1.16e-17	2.5e-15	up
ENSSSCG00000005503	1.54902	5.43142	72.5788	1.6e-17	3.42e-15	up
ENSSSCG00000023264	-1.75093	9.14146	72.1002	2.05e-17	4.29e-15	down
ENSSSCG00000008873	1.87467	5.15287	71.3563	2.98e-17	6.17e-15	up
ENSSSCG00000006296	2.42041	6.12507	71.0186	3.54e-17	7.22e-15	up
ENSSSCG00000015022	2.69304	2.84483	70.9684	3.63e-17	7.3e-15	up
ENSSSCG00000012318	-1.54975	10.3341	70.4438	4.74e-17	9.35e-15	down
ENSSSCG00000012985	1.6206	5.34747	70.4254	4.78e-17	9.35e-15	up
ENSSSCG00000004704	-1.56441	6.25253	69.8637	6.35e-17	1.23e-14	down
ENSSSCG00000039803	15.1607	2.59282	69.6412	7.11e-17	1.36e-14	up
ENSSSCG00000015100	2.92899	3.9776	69.5725	7.37e-17	1.39e-14	up
ENSSSCG00000015662	5.54546	3.33677	69.0726	9.49e-17	1.76e-14	up
ENSSSCG00000003451	3.36714	3.87303	68.6297	1.19e-16	2.18e-14	up
ENSSSCG00000004412	-1.46463	5.39148	68.4651	1.29e-16	2.32e-14	down
ENSSSCG00000035335	-2.13995	4.32968	68.4523	1.3e-16	2.32e-14	down
ENSSSCG00000029837	-1.601	5.48876	68.3951	1.34e-16	2.36e-14	down
ENSSSCG00000002669	1.82981	4.61968	68.2424	1.45e-16	2.49e-14	up
ENSSSCG00000004789	1.51776	7.33205	68.0247	1.61e-16	2.75e-14	up
ENSSSCG00000011158	4.32861	2.47405	67.9023	1.72e-16	2.89e-14	up
ENSSSCG00000024312	2.1601	4.6172	67.6146	1.99e-16	3.27e-14	up
ENSSSCG00000036352	-1.66258	6.15063	67.1603	2.5e-16	4.07e-14	down
ENSSSCG00000006023	-1.64781	4.95822	66.6202	3.29e-16	5.24e-14	down
ENSSSCG00000033787	-1.52223	5.61432	66.5616	3.39e-16	5.34e-14	down
ENSSSCG00000000669	-5.30459	5.04461	66.5136	3.47e-16	5.41e-14	down
ENSSSCG00000024591	1.67533	5.5969	66.3055	3.86e-16	5.95e-14	up
ENSSSCG00000010455	6.00391	3.90083	66.1734	4.13e-16	6.29e-14	up
ENSSSCG00000010303	-2.95747	1.69639	65.7995	4.99e-16	7.45e-14	down
ENSSSCG00000013086	-1.55461	7.82532	65.7346	5.16e-16	7.62e-14	down
ENSSSCG00000000233	-1.5434	5.93469	65.6674	5.34e-16	7.81e-14	down
ENSSSCG00000004522	-1.47035	7.48214	65.4678	5.91e-16	8.55e-14	down
ENSSSCG00000027558	-3.50792	3.15694	64.9882	7.53e-16	1.08e-13	down
ENSSSCG00000016199	1.47871	5.9895	64.7917	8.32e-16	1.18e-13	up
ENSSSCG00000015332	2.77941	4.28316	64.1177	1.17e-15	1.65e-13	up
ENSSSCG00000031112	-3.44063	7.11132	64.0848	1.19e-15	1.66e-13	down
ENSSSCG00000035524	-3.08775	2.47415	64.0209	1.23e-15	1.7e-13	down
ENSSSCG00000003374	-2.79886	3.87611	63.9011	1.31e-15	1.79e-13	down
ENSSSCG00000032249	6.47825	-0.868109	63.8075	1.37e-15	1.86e-13	up
ENSSSCG00000008949	-12.8359	0.268359	63.7167	1.44e-15	1.93e-13	down
ENSSSCG00000009213	-2.24751	5.38752	63.4977	1.61e-15	2.13e-13	down
ENSSSCG00000011299	2.48709	5.21217	63.2936	1.78e-15	2.34e-13	up
ENSSSCG00000027820	3.09934	3.90749	63.0779	1.99e-15	2.59e-13	up
ENSSSCG00000004666	2.06029	3.43561	62.9199	2.15e-15	2.78e-13	up
ENSSSCG00000028674	6.88409	1.12063	62.7652	2.33e-15	2.98e-13	up
ENSSSCG00000015324	1.72761	6.67143	62.7002	2.41e-15	3.06e-13	up
ENSSSCG00000003762	1.78661	5.21727	62.585	2.55e-15	3.21e-13	up
ENSSSCG00000004101	1.9639	3.90337	62.1835	3.13e-15	3.88e-13	up
ENSSSCG00000001252	6.71081	0.275626	62.18	3.13e-15	3.88e-13	up
ENSSSCG00000038706	1.99832	6.08532	62.029	3.38e-15	4.15e-13	up
ENSSSCG00000000519	-1.47381	5.50887	61.8233	3.76e-15	4.57e-13	down
ENSSSCG00000021906	1.952	4.45413	61.7838	3.83e-15	4.63e-13	up
ENSSSCG00000028814	2.70875	6.03447	61.3569	4.76e-15	5.7e-13	up
ENSSSCG00000031898	-1.58623	6.00519	61.3165	4.86e-15	5.77e-13	down
ENSSSCG00000022200	-1.68786	4.14843	61.2747	4.96e-15	5.84e-13	down
ENSSSCG00000009240	4.97188	0.678357	61.2447	5.04e-15	5.89e-13	up
ENSSSCG00000027205	-1.39281	5.8354	61.1012	5.42e-15	6.28e-13	down
ENSSSCG00000000896	-1.41418	6.38129	61.0268	5.63e-15	6.47e-13	down
ENSSSCG00000040608	-1.56658	12.3345	60.9023	6e-15	6.84e-13	down
ENSSSCG00000023014	2.89798	2.75484	60.4038	7.73e-15	8.74e-13	up
ENSSSCG00000016971	-1.39554	5.711	60.1843	8.64e-15	9.7e-13	down
ENSSSCG00000014127	7.75061	-0.343275	60.1067	8.99e-15	1e-12	up
ENSSSCG00000003608	4.64499	-1.00082	59.4859	1.23e-14	1.36e-12	up
ENSSSCG00000007485	7.3756	2.66632	59.2689	1.38e-14	1.51e-12	up
ENSSSCG00000006179	-1.41035	6.02509	58.9543	1.61e-14	1.76e-12	down
ENSSSCG00000000873	-2.57513	4.73175	58.8717	1.68e-14	1.82e-12	down
ENSSSCG00000013401	1.67538	5.71512	58.8447	1.71e-14	1.83e-12	up
ENSSSCG00000030461	-2.11804	6.5448	58.4437	2.09e-14	2.23e-12	down
ENSSSCG00000034442	-1.66139	5.69734	58.3937	2.15e-14	2.27e-12	down
ENSSSCG00000008397	1.83699	4.47282	58.1627	2.41e-14	2.53e-12	up
ENSSSCG00000012493	2.00076	4.36465	58.0448	2.56e-14	2.67e-12	up
ENSSSCG00000021862	4.39662	3.22604	57.8933	2.77e-14	2.86e-12	up
ENSSSCG00000031648	4.00069	1.09836	57.8421	2.84e-14	2.92e-12	up
ENSSSCG00000035020	4.36184	0.59089	57.5132	3.36e-14	3.4e-12	up
ENSSSCG00000031326	7.1526	-0.66598	57.4789	3.42e-14	3.44e-12	up
ENSSSCG00000039998	1.87111	3.44666	57.4165	3.53e-14	3.52e-12	up
ENSSSCG00000003218	-1.66512	4.69914	57.3299	3.69e-14	3.65e-12	down
ENSSSCG00000001469	2.33829	3.22736	57.0856	4.17e-14	4.11e-12	up
ENSSSCG00000001499	1.6469	6.09846	57.0364	4.28e-14	4.19e-12	up
ENSSSCG00000016841	-1.41268	7.68554	56.8538	4.69e-14	4.53e-12	down
ENSSSCG00000016602	-1.94902	2.99604	56.7091	5.05e-14	4.85e-12	down
ENSSSCG00000039609	2.04484	4.53557	56.3649	6.02e-14	5.73e-12	up
ENSSSCG00000010651	1.47733	5.21074	56.1157	6.83e-14	6.47e-12	up
ENSSSCG00000016270	-2.44906	3.26883	56.0072	7.22e-14	6.79e-12	down
ENSSSCG00000039514	1.34996	6.38935	55.9371	7.48e-14	6.95e-12	up
ENSSSCG00000034178	-2.52242	6.38588	55.9351	7.49e-14	6.95e-12	down
ENSSSCG00000017728	1.88357	4.81624	55.5848	8.95e-14	8.26e-12	up
ENSSSCG00000023987	-1.60464	12.6784	55.5538	9.09e-14	8.33e-12	down
ENSSSCG00000013556	5.71073	-1.25651	55.3231	1.02e-13	9.31e-12	up
ENSSSCG00000010052	-1.30991	7.36044	55.2153	1.08e-13	9.78e-12	down
ENSSSCG00000028816	-3.8576	4.96547	55.1173	1.14e-13	1.02e-11	down
ENSSSCG00000040412	-1.58397	5.95124	55.0917	1.15e-13	1.03e-11	down
ENSSSCG00000028623	2.72513	6.3658	54.8503	1.3e-13	1.15e-11	up
ENSSSCG00000016258	-1.96845	4.24944	54.847	1.3e-13	1.15e-11	down
ENSSSCG00000015616	-1.58843	7.7461	54.6403	1.45e-13	1.27e-11	down
ENSSSCG00000038633	2.01193	5.83825	54.2744	1.74e-13	1.52e-11	up
ENSSSCG00000039408	1.76745	4.23865	54.2512	1.76e-13	1.52e-11	up
ENSSSCG00000017604	1.68955	4.02823	54.2508	1.76e-13	1.52e-11	up
ENSSSCG00000009138	3.3709	1.42033	54.2413	1.77e-13	1.52e-11	up
ENSSSCG00000022975	-1.47408	4.54699	54.0716	1.93e-13	1.65e-11	down
ENSSSCG00000004497	-1.49596	6.28669	54.0092	2e-13	1.69e-11	down
ENSSSCG00000011496	1.57443	4.67176	53.9987	2.01e-13	1.69e-11	up
ENSSSCG00000013073	2.04739	5.42108	53.9633	2.04e-13	1.71e-11	up
ENSSSCG00000009638	1.45986	5.10677	53.8246	2.19e-13	1.82e-11	up
ENSSSCG00000027454	-1.85777	5.96876	53.7655	2.26e-13	1.85e-11	down
ENSSSCG00000009114	-1.47887	7.88972	53.7648	2.26e-13	1.85e-11	down
ENSSSCG00000016018	2.54597	4.24699	53.7542	2.27e-13	1.85e-11	up
ENSSSCG00000026605	-1.53893	12.612	53.741	2.29e-13	1.85e-11	down
ENSSSCG00000008162	2.02978	3.84099	53.7321	2.3e-13	1.85e-11	up
ENSSSCG00000028905	-1.39925	6.99592	53.7267	2.3e-13	1.85e-11	down
ENSSSCG00000009413	-2.70549	3.32544	53.654	2.39e-13	1.91e-11	down
ENSSSCG00000033806	-3.26657	5.13478	53.6301	2.42e-13	1.93e-11	down
ENSSSCG00000014081	-1.24456	5.61947	53.4204	2.69e-13	2.13e-11	down
ENSSSCG00000025856	1.69017	4.47938	53.2788	2.89e-13	2.28e-11	up
ENSSSCG00000003616	3.32761	1.65513	53.1985	3.01e-13	2.36e-11	up
ENSSSCG00000021997	1.7255	4.04603	52.7234	3.84e-13	2.98e-11	up
ENSSSCG00000002368	2.43951	3.34145	52.722	3.84e-13	2.98e-11	up
ENSSSCG00000004679	-1.89103	4.57351	52.6456	4e-13	3.08e-11	down
ENSSSCG00000033018	-1.46846	10.2421	52.5995	4.09e-13	3.13e-11	down
ENSSSCG00000008073	6.39618	0.994898	52.5318	4.23e-13	3.23e-11	up
ENSSSCG00000027372	1.72972	3.63148	52.3476	4.65e-13	3.53e-11	up
ENSSSCG00000021866	-1.27441	5.62712	52.2224	4.96e-13	3.74e-11	down
ENSSSCG00000000211	-1.5497	5.87016	52.0017	5.55e-13	4.14e-11	down
ENSSSCG00000025021	1.95285	3.77868	51.9738	5.62e-13	4.16e-11	up
ENSSSCG00000001807	-4.50229	4.82776	51.9697	5.64e-13	4.16e-11	down
ENSSSCG00000012166	-1.35473	8.90065	51.8565	5.97e-13	4.39e-11	down
ENSSSCG00000008467	-1.27728	7.88602	51.7877	6.18e-13	4.52e-11	down
ENSSSCG00000015390	-1.5784	5.82521	51.7552	6.29e-13	4.57e-11	down
ENSSSCG00000039581	3.96637	-0.772202	51.585	6.86e-13	4.96e-11	up
ENSSSCG00000023215	3.52496	2.5042	51.4163	7.47e-13	5.38e-11	up
ENSSSCG00000000024	-1.5153	4.45199	51.3871	7.58e-13	5.44e-11	down
ENSSSCG00000011090	-1.2915	6.99095	51.3606	7.69e-13	5.48e-11	down
ENSSSCG00000004822	1.77266	4.51423	51.3434	7.75e-13	5.5e-11	up
ENSSSCG00000033456	-1.74841	4.85021	51.289	7.97e-13	5.6e-11	down
ENSSSCG00000031649	-1.37125	9.53056	51.2674	8.06e-13	5.64e-11	down
ENSSSCG00000034802	3.31716	2.60274	51.238	8.18e-13	5.7e-11	up
ENSSSCG00000037065	1.66446	5.04809	51.1945	8.37e-13	5.8e-11	up
ENSSSCG00000000263	1.39476	5.39582	51.096	8.8e-13	6.06e-11	up
ENSSSCG00000010872	1.63558	5.87224	51.0778	8.88e-13	6.09e-11	up
ENSSSCG00000010512	-2.57933	3.98587	50.845	1e-12	6.83e-11	down
ENSSSCG00000005277	2.9768	4.70857	50.8105	1.02e-12	6.92e-11	up
ENSSSCG00000007606	-1.29778	7.6072	50.6096	1.13e-12	7.62e-11	down
ENSSSCG00000016851	1.6385	4.18811	50.5877	1.14e-12	7.68e-11	up
ENSSSCG00000011904	4.67482	3.17943	50.5682	1.15e-12	7.7e-11	up
ENSSSCG00000013731	-1.48548	8.7737	50.5639	1.15e-12	7.7e-11	down
ENSSSCG00000001470	2.29194	2.44332	50.4586	1.22e-12	8.06e-11	up
ENSSSCG00000011400	2.05467	3.61898	50.456	1.22e-12	8.06e-11	up
ENSSSCG00000011129	1.83817	7.03528	50.4335	1.23e-12	8.11e-11	up
ENSSSCG00000040332	1.28434	6.22307	50.4037	1.25e-12	8.2e-11	up
ENSSSCG00000004452	2.63427	4.96801	50.3571	1.28e-12	8.36e-11	up
ENSSSCG00000000633	1.64019	6.08964	50.2118	1.38e-12	8.96e-11	up
ENSSSCG00000022804	1.49366	4.58341	50.194	1.39e-12	9e-11	up
ENSSSCG00000005167	3.86485	0.197216	50.1172	1.45e-12	9.32e-11	up
ENSSSCG00000008875	8.35926	0.0916337	50.0933	1.47e-12	9.39e-11	up
ENSSSCG00000017177	1.50302	4.019	49.9283	1.59e-12	1.01e-10	up
ENSSSCG00000033760	1.69523	6.62874	49.9278	1.6e-12	1.01e-10	up
ENSSSCG00000031518	-1.41613	7.0072	49.8309	1.68e-12	1.06e-10	down
ENSSSCG00000002749	7.4765	6.39739	49.8191	1.69e-12	1.06e-10	up
ENSSSCG00000026951	1.93121	3.15643	49.7968	1.71e-12	1.07e-10	up
ENSSSCG00000012257	1.53608	4.94204	49.7212	1.77e-12	1.11e-10	up
ENSSSCG00000034119	-3.27732	1.55246	49.6239	1.86e-12	1.16e-10	down
ENSSSCG00000016878	6.83921	0.134577	49.586	1.9e-12	1.17e-10	up
ENSSSCG00000008115	5.63043	3.22435	49.3876	2.1e-12	1.29e-10	up
ENSSSCG00000027161	-1.43817	4.9707	49.3797	2.11e-12	1.29e-10	down
ENSSSCG00000023618	2.7272	1.67879	49.3523	2.14e-12	1.31e-10	up
ENSSSCG00000023684	3.89156	4.80569	49.2649	2.24e-12	1.36e-10	up
ENSSSCG00000025326	-1.20351	6.03314	49.0882	2.45e-12	1.48e-10	down
ENSSSCG00000023267	4.12946	0.0658245	49.0457	2.5e-12	1.51e-10	up
ENSSSCG00000005688	-1.49224	7.91245	48.9052	2.69e-12	1.61e-10	down
ENSSSCG00000039045	1.44853	7.40303	48.8991	2.69e-12	1.61e-10	up
ENSSSCG00000016658	-1.28597	5.88955	48.8477	2.77e-12	1.64e-10	down
ENSSSCG00000028627	5.07694	0.725027	48.7314	2.94e-12	1.73e-10	up
ENSSSCG00000006495	-1.55963	5.68494	48.6927	2.99e-12	1.76e-10	down
ENSSSCG00000016401	1.95286	3.8109	48.6781	3.02e-12	1.77e-10	up
ENSSSCG00000029753	3.73643	0.655852	48.627	3.1e-12	1.81e-10	up
ENSSSCG00000040579	4.11985	-0.5801	48.5546	3.21e-12	1.86e-10	up
ENSSSCG00000016322	1.67483	4.47615	48.5541	3.21e-12	1.86e-10	up
ENSSSCG00000014184	1.91055	6.60005	48.3753	3.52e-12	2.03e-10	up
ENSSSCG00000010452	1.85511	3.25044	48.3345	3.59e-12	2.07e-10	up
ENSSSCG00000031118	1.26851	5.25398	48.2787	3.7e-12	2.12e-10	up
ENSSSCG00000004399	6.20915	-1.32436	48.2301	3.79e-12	2.16e-10	up
ENSSSCG00000025500	1.90969	3.10309	48.1324	3.98e-12	2.26e-10	up
ENSSSCG00000028549	2.01187	3.30685	48.1076	4.03e-12	2.28e-10	up
ENSSSCG00000032778	1.82879	2.75337	48.0543	4.15e-12	2.34e-10	up
ENSSSCG00000027882	-1.39414	8.16582	47.8963	4.49e-12	2.52e-10	down
ENSSSCG00000035101	2.5692	4.37817	47.6928	4.99e-12	2.79e-10	up
ENSSSCG00000014336	1.74307	4.74737	47.6746	5.03e-12	2.8e-10	up
ENSSSCG00000003113	3.34187	0.486237	47.6159	5.18e-12	2.88e-10	up
ENSSSCG00000000665	-1.34235	6.91513	47.4756	5.57e-12	3.08e-10	down
ENSSSCG00000025940	-1.22814	6.09952	47.4028	5.78e-12	3.18e-10	down
ENSSSCG00000010607	5.91977	4.40669	47.3797	5.85e-12	3.21e-10	up
ENSSSCG00000002263	2.28881	2.12655	47.2645	6.2e-12	3.39e-10	up
ENSSSCG00000026724	-1.38326	10.8847	47.2228	6.34e-12	3.45e-10	down
ENSSSCG00000023537	8.13523	-0.128766	47.2034	6.4e-12	3.47e-10	up
ENSSSCG00000013091	-1.54302	12.0376	47.1174	6.69e-12	3.61e-10	down
ENSSSCG00000006940	1.39188	4.92516	47.0882	6.79e-12	3.65e-10	up
ENSSSCG00000022208	1.34581	5.41998	47.0375	6.96e-12	3.73e-10	up
ENSSSCG00000011643	1.15662	5.93001	46.9187	7.4e-12	3.94e-10	up
ENSSSCG00000009722	6.12412	2.61717	46.8968	7.48e-12	3.97e-10	up
ENSSSCG00000015023	-1.16641	5.27184	46.8507	7.66e-12	4.05e-10	down
ENSSSCG00000030560	1.42135	4.76843	46.7934	7.89e-12	4.15e-10	up
ENSSSCG00000031721	-2.85614	1.17084	46.7668	8e-12	4.19e-10	down
ENSSSCG00000004287	-4.21209	-0.147973	46.7489	8.07e-12	4.22e-10	down
ENSSSCG00000034358	5.00003	2.4422	46.7195	8.19e-12	4.27e-10	up
ENSSSCG00000034607	6.6215	-0.22155	46.6898	8.32e-12	4.32e-10	up
ENSSSCG00000032617	-4.73284	0.325964	46.6695	8.4e-12	4.35e-10	down
ENSSSCG00000007039	2.62402	6.64255	46.5749	8.82e-12	4.53e-10	up
ENSSSCG00000017355	-1.41392	14.2249	46.5597	8.89e-12	4.55e-10	down
ENSSSCG00000021222	3.8793	1.21518	46.4685	9.31e-12	4.75e-10	up
ENSSSCG00000015271	2.81504	3.79588	46.4001	9.64e-12	4.89e-10	up
ENSSSCG00000032282	5.60424	7.91975	46.3948	9.67e-12	4.89e-10	up
ENSSSCG00000000076	1.56306	3.6866	46.381	9.74e-12	4.91e-10	up
ENSSSCG00000002436	-1.24533	6.99459	46.2247	1.05e-11	5.3e-10	down
ENSSSCG00000003833	-1.5115	5.41412	46.2186	1.06e-11	5.3e-10	down
ENSSSCG00000009144	6.15484	6.97151	46.1606	1.09e-11	5.43e-10	up
ENSSSCG00000039744	-4.83336	-0.51415	46.1576	1.09e-11	5.43e-10	down
ENSSSCG00000001750	-1.36741	7.85551	46.1061	1.12e-11	5.55e-10	down
ENSSSCG00000010551	-1.45227	4.39185	46.0568	1.15e-11	5.66e-10	down
ENSSSCG00000013579	3.52519	5.31005	46.0109	1.18e-11	5.77e-10	up
ENSSSCG00000024305	4.76103	0.0795811	46.0016	1.18e-11	5.78e-10	up
ENSSSCG00000004859	1.36494	4.37361	45.8686	1.26e-11	6.17e-10	up
ENSSSCG00000017894	1.6932	4.03551	45.7633	1.33e-11	6.48e-10	up
ENSSSCG00000003069	4.67242	-1.38985	45.7571	1.34e-11	6.48e-10	up
ENSSSCG00000009872	1.372	6.82996	45.7282	1.36e-11	6.55e-10	up
ENSSSCG00000006418	2.59046	2.37595	45.724	1.36e-11	6.55e-10	up
ENSSSCG00000016618	1.53527	3.74453	45.5604	1.48e-11	7.1e-10	up
ENSSSCG00000010552	-3.45186	0.163797	45.4602	1.56e-11	7.43e-10	down
ENSSSCG00000013514	2.12575	2.80593	45.4571	1.56e-11	7.43e-10	up
ENSSSCG00000009526	11.5507	-1.02015	45.4405	1.57e-11	7.47e-10	up
ENSSSCG00000017593	-1.13386	5.42606	45.3722	1.63e-11	7.71e-10	down
ENSSSCG00000013788	4.96863	0.521894	45.2893	1.7e-11	8.02e-10	up
ENSSSCG00000001927	-1.42904	10.9555	45.2636	1.72e-11	8.08e-10	down
ENSSSCG00000025266	-2.25268	1.83835	45.2616	1.72e-11	8.08e-10	down
ENSSSCG00000035337	4.881	0.823555	45.2479	1.74e-11	8.11e-10	up
ENSSSCG00000011226	1.41887	7.92913	45.2116	1.77e-11	8.23e-10	up
ENSSSCG00000027890	3.11151	1.56939	45.1065	1.87e-11	8.62e-10	up
ENSSSCG00000009222	1.63135	6.60968	45.105	1.87e-11	8.62e-10	up
ENSSSCG00000001008	-1.27324	5.84386	45.099	1.87e-11	8.62e-10	down
ENSSSCG00000037950	3.24146	3.60553	45.0977	1.87e-11	8.62e-10	up
ENSSSCG00000021536	-2.77064	2.01008	45.0643	1.91e-11	8.74e-10	down
ENSSSCG00000038417	-1.26988	6.81701	45.0582	1.91e-11	8.74e-10	down
ENSSSCG00000025830	-1.19616	6.29694	45.0433	1.93e-11	8.78e-10	down
ENSSSCG00000007901	1.8562	2.66673	44.9875	1.98e-11	9e-10	up
ENSSSCG00000007477	1.78929	4.33221	44.9763	1.99e-11	9.02e-10	up
ENSSSCG00000011246	4.72156	2.70507	44.8836	2.09e-11	9.42e-10	up
ENSSSCG00000039985	-2.40583	6.06211	44.8803	2.09e-11	9.42e-10	down
ENSSSCG00000040663	-1.17881	8.44648	44.8456	2.13e-11	9.56e-10	down
ENSSSCG00000036956	1.78338	3.9373	44.7559	2.23e-11	9.97e-10	up
ENSSSCG00000005109	6.5343	0.586991	44.7332	2.26e-11	1.01e-09	up
ENSSSCG00000009217	2.32869	6.44089	44.6525	2.35e-11	1.05e-09	up
ENSSSCG00000010483	2.49947	1.2692	44.5607	2.47e-11	1.09e-09	up
ENSSSCG00000010034	-1.20498	4.97665	44.5533	2.48e-11	1.09e-09	down
ENSSSCG00000040687	2.68195	1.29003	44.4633	2.59e-11	1.14e-09	up
ENSSSCG00000024973	2.07132	2.6131	44.3802	2.7e-11	1.18e-09	up
ENSSSCG00000035736	1.65232	4.88266	44.377	2.71e-11	1.18e-09	up
ENSSSCG00000008737	1.37628	4.27089	44.3214	2.79e-11	1.21e-09	up
ENSSSCG00000004643	4.66709	6.08231	44.2727	2.86e-11	1.23e-09	up
ENSSSCG00000016635	1.27204	5.72869	44.0961	3.13e-11	1.35e-09	up
ENSSSCG00000011831	4.83303	5.80583	44.0707	3.17e-11	1.36e-09	up
ENSSSCG00000037019	-1.83149	4.4144	44.0359	3.22e-11	1.38e-09	down
ENSSSCG00000032423	1.89922	4.00614	44.0179	3.25e-11	1.39e-09	up
ENSSSCG00000035554	3.18132	1.81053	43.8071	3.62e-11	1.54e-09	up
ENSSSCG00000033179	4.22746	0.280682	43.7442	3.74e-11	1.59e-09	up
ENSSSCG00000029668	4.27525	0.136646	43.7363	3.76e-11	1.59e-09	up
ENSSSCG00000023374	2.45239	4.90119	43.5885	4.05e-11	1.71e-09	up
ENSSSCG00000008228	4.73798	1.1165	43.5858	4.06e-11	1.71e-09	up
ENSSSCG00000017103	4.58999	3.58287	43.5628	4.11e-11	1.72e-09	up
ENSSSCG00000036589	-2.94401	2.16859	43.4211	4.41e-11	1.84e-09	down
ENSSSCG00000038290	2.99468	1.5091	43.416	4.43e-11	1.84e-09	up
ENSSSCG00000023873	-1.21241	6.50242	43.4022	4.46e-11	1.85e-09	down
ENSSSCG00000002277	1.87334	3.27889	43.2593	4.79e-11	1.98e-09	up
ENSSSCG00000038475	-1.75201	3.59502	43.1795	4.99e-11	2.06e-09	down
ENSSSCG00000040566	1.5979	3.11869	43.1341	5.11e-11	2.1e-09	up
ENSSSCG00000024392	1.87625	3.89698	43.0852	5.24e-11	2.15e-09	up
ENSSSCG00000010271	4.7063	-1.39996	43.037	5.37e-11	2.2e-09	up
ENSSSCG00000021573	3.10731	0.924054	43.0181	5.42e-11	2.21e-09	up
ENSSSCG00000028359	2.46859	1.24823	42.9741	5.55e-11	2.26e-09	up
ENSSSCG00000027505	2.53603	2.48532	42.9229	5.69e-11	2.31e-09	up
ENSSSCG00000008034	-1.66049	4.13484	42.7063	6.36e-11	2.57e-09	down
ENSSSCG00000016991	1.95588	5.32474	42.7009	6.38e-11	2.57e-09	up
ENSSSCG00000035256	3.43593	-0.314137	42.693	6.4e-11	2.58e-09	up
ENSSSCG00000023630	-1.32383	7.42626	42.6465	6.56e-11	2.63e-09	down
ENSSSCG00000029163	2.00783	5.81269	42.5562	6.87e-11	2.75e-09	up
ENSSSCG00000011147	6.17908	5.08972	42.5172	7.01e-11	2.79e-09	up
ENSSSCG00000017892	-2.21013	2.42662	42.4922	7.1e-11	2.82e-09	down
ENSSSCG00000010592	1.86242	4.46548	42.4796	7.14e-11	2.83e-09	up
ENSSSCG00000002825	-2.12853	6.60822	42.4737	7.16e-11	2.83e-09	down
ENSSSCG00000015375	1.82573	3.37066	42.4441	7.27e-11	2.87e-09	up
ENSSSCG00000040401	2.41448	5.29422	42.4157	7.38e-11	2.9e-09	up
ENSSSCG00000038783	3.44366	7.56276	42.3906	7.47e-11	2.93e-09	up
ENSSSCG00000022031	2.34038	4.48905	42.3001	7.83e-11	3.06e-09	up
ENSSSCG00000022306	3.77724	1.16027	42.2504	8.03e-11	3.13e-09	up
ENSSSCG00000005997	1.32214	5.75004	42.149	8.46e-11	3.29e-09	up
ENSSSCG00000014994	1.40693	5.7484	42.1277	8.55e-11	3.32e-09	up
ENSSSCG00000011025	1.52092	4.86098	42.0434	8.93e-11	3.46e-09	up
ENSSSCG00000023743	-1.98083	2.67808	41.9512	9.36e-11	3.6e-09	down
ENSSSCG00000022248	11.2522	-1.31847	41.9507	9.36e-11	3.6e-09	up
ENSSSCG00000023280	4.21226	0.780275	41.8757	9.73e-11	3.74e-09	up
ENSSSCG00000016703	1.57863	4.09923	41.8583	9.81e-11	3.75e-09	up
ENSSSCG00000030113	3.34456	-0.181428	41.8566	9.82e-11	3.75e-09	up
ENSSSCG00000015796	2.95925	1.39944	41.7754	1.02e-10	3.9e-09	up
ENSSSCG00000008957	11.5064	-1.06233	41.7146	1.06e-10	4.01e-09	up
ENSSSCG00000032081	-1.16568	7.34255	41.6153	1.11e-10	4.21e-09	down
ENSSSCG00000013313	-1.25769	5.65907	41.5421	1.15e-10	4.36e-09	down
ENSSSCG00000010340	3.24359	7.00612	41.4469	1.21e-10	4.57e-09	up
ENSSSCG00000012149	-1.14099	8.70542	41.3032	1.3e-10	4.9e-09	down
ENSSSCG00000037016	1.16656	4.78725	41.256	1.34e-10	5.01e-09	up
ENSSSCG00000023714	1.4298	3.99303	41.2024	1.37e-10	5.14e-09	up
ENSSSCG00000007522	-1.53483	12.9617	41.1618	1.4e-10	5.23e-09	down
ENSSSCG00000040569	-1.22244	6.18691	41.1215	1.43e-10	5.33e-09	down
ENSSSCG00000004791	-1.23956	6.79324	41.1087	1.44e-10	5.35e-09	down
ENSSSCG00000021220	-1.30995	8.36441	41.0825	1.46e-10	5.4e-09	down
ENSSSCG00000030274	2.61056	2.04581	41.0609	1.48e-10	5.45e-09	up
ENSSSCG00000025578	4.67237	4.33668	41.0214	1.51e-10	5.55e-09	up
ENSSSCG00000014259	-2.6457	2.70452	40.9505	1.56e-10	5.74e-09	down
ENSSSCG00000036360	-1.25198	6.07755	40.8933	1.61e-10	5.89e-09	down
ENSSSCG00000033207	5.70799	7.52938	40.8679	1.63e-10	5.96e-09	up
ENSSSCG00000004703	-1.53329	7.12065	40.8163	1.67e-10	6.1e-09	down
ENSSSCG00000002883	5.45867	2.79843	40.807	1.68e-10	6.11e-09	up
ENSSSCG00000029392	-1.18845	4.87819	40.7948	1.69e-10	6.13e-09	down
ENSSSCG00000000600	-1.12869	7.68569	40.7924	1.69e-10	6.13e-09	down
ENSSSCG00000027860	1.92365	2.91104	40.7499	1.73e-10	6.25e-09	up
ENSSSCG00000033815	11.2754	-1.29401	40.7099	1.77e-10	6.36e-09	up
ENSSSCG00000015664	4.48507	4.92996	40.6525	1.82e-10	6.53e-09	up
ENSSSCG00000014249	1.89186	2.41044	40.6403	1.83e-10	6.56e-09	up
ENSSSCG00000032857	3.54049	4.03349	40.5996	1.87e-10	6.68e-09	up
ENSSSCG00000001986	-1.17963	6.96479	40.5271	1.94e-10	6.9e-09	down
ENSSSCG00000016900	2.60115	2.02317	40.509	1.96e-10	6.95e-09	up
ENSSSCG00000040735	2.79489	4.33189	40.4954	1.97e-10	6.98e-09	up
ENSSSCG00000030998	4.77499	2.02641	40.4541	2.01e-10	7.11e-09	up
ENSSSCG00000010304	-1.95066	2.66215	40.4211	2.05e-10	7.21e-09	down
ENSSSCG00000009348	1.64004	3.56836	40.4172	2.05e-10	7.21e-09	up
ENSSSCG00000004509	3.64263	4.60945	40.3723	2.1e-10	7.36e-09	up
ENSSSCG00000031789	1.36599	4.01023	40.3137	2.16e-10	7.56e-09	up
ENSSSCG00000008169	1.29375	4.05014	40.278	2.2e-10	7.67e-09	up
ENSSSCG00000001459	4.49392	-0.309628	40.2748	2.21e-10	7.67e-09	up
ENSSSCG00000023001	1.3127	3.96165	40.2715	2.21e-10	7.67e-09	up
ENSSSCG00000010703	1.33447	5.69938	40.2563	2.23e-10	7.72e-09	up
ENSSSCG00000012970	4.77349	-0.28755	40.2151	2.27e-10	7.85e-09	up
ENSSSCG00000040275	-1.20873	7.58832	40.2123	2.28e-10	7.85e-09	down
ENSSSCG00000000528	-1.2555	6.37009	40.1748	2.32e-10	7.99e-09	down
ENSSSCG00000029239	-2.35507	2.01251	40.1369	2.37e-10	8.12e-09	down
ENSSSCG00000000951	-1.24508	5.75334	40.0419	2.49e-10	8.51e-09	down
ENSSSCG00000016657	4.6083	4.58871	39.9795	2.57e-10	8.76e-09	up
ENSSSCG00000032591	3.67235	0.941196	39.9764	2.57e-10	8.76e-09	up
ENSSSCG00000006082	-2.59939	3.36618	39.9555	2.6e-10	8.83e-09	down
ENSSSCG00000013418	1.5642	6.12651	39.897	2.68e-10	9.08e-09	up
ENSSSCG00000011579	-1.1945	5.90472	39.8402	2.76e-10	9.32e-09	down
ENSSSCG00000005055	2.43929	6.68485	39.8166	2.79e-10	9.42e-09	up
ENSSSCG00000040957	4.10938	-1.51969	39.7358	2.91e-10	9.79e-09	up
ENSSSCG00000026473	3.07213	0.376153	39.7246	2.92e-10	9.82e-09	up
ENSSSCG00000028908	1.14128	5.03403	39.6664	3.01e-10	1.01e-08	up
ENSSSCG00000007864	-1.2609	9.74572	39.5735	3.16e-10	1.06e-08	down
ENSSSCG00000006312	7.69957	-0.680605	39.5712	3.16e-10	1.06e-08	up
ENSSSCG00000021036	6.08004	0.401932	39.5605	3.18e-10	1.06e-08	up
ENSSSCG00000012147	5.76892	5.9118	39.5462	3.2e-10	1.06e-08	up
ENSSSCG00000035297	3.39177	7.29005	39.483	3.31e-10	1.1e-08	up
ENSSSCG00000028185	2.11413	2.20994	39.4283	3.4e-10	1.13e-08	up
ENSSSCG00000023437	1.45391	4.2213	39.4189	3.42e-10	1.13e-08	up
ENSSSCG00000020872	3.81457	2.4086	39.2748	3.68e-10	1.21e-08	up
ENSSSCG00000011366	-1.19796	6.96276	39.2674	3.7e-10	1.21e-08	down
ENSSSCG00000004304	1.41654	5.10662	39.247	3.73e-10	1.22e-08	up
ENSSSCG00000009482	1.90221	2.57716	39.219	3.79e-10	1.23e-08	up
ENSSSCG00000024669	1.75946	4.30911	39.2178	3.79e-10	1.23e-08	up
ENSSSCG00000028871	-3.84142	3.85109	39.1649	3.89e-10	1.26e-08	down
ENSSSCG00000015322	1.36898	5.80939	39.1087	4.01e-10	1.3e-08	up
ENSSSCG00000032686	3.36829	0.367627	39.0764	4.08e-10	1.32e-08	up
ENSSSCG00000014568	1.23042	4.42735	39.0358	4.16e-10	1.34e-08	up
ENSSSCG00000004454	-1.31051	7.9681	38.9616	4.32e-10	1.39e-08	down
ENSSSCG00000009111	1.32153	5.77715	38.9444	4.36e-10	1.4e-08	up
ENSSSCG00000009852	1.42755	3.40712	38.8586	4.56e-10	1.46e-08	up
ENSSSCG00000009705	-1.17505	6.87713	38.8185	4.65e-10	1.49e-08	down
ENSSSCG00000012631	1.54657	3.57043	38.7477	4.82e-10	1.54e-08	up
ENSSSCG00000012583	3.76347	4.48963	38.7288	4.87e-10	1.55e-08	up
ENSSSCG00000000492	3.00144	4.22731	38.6992	4.94e-10	1.57e-08	up
ENSSSCG00000033993	2.71786	0.540196	38.6745	5.01e-10	1.59e-08	up
ENSSSCG00000017522	-1.35762	4.74297	38.6688	5.02e-10	1.59e-08	down
ENSSSCG00000035495	1.67212	4.25647	38.5809	5.25e-10	1.66e-08	up
ENSSSCG00000000136	1.45823	4.02399	38.5697	5.28e-10	1.66e-08	up
ENSSSCG00000012133	1.61709	7.65496	38.5665	5.29e-10	1.66e-08	up
ENSSSCG00000006533	-1.12531	6.03546	38.5611	5.31e-10	1.66e-08	down
ENSSSCG00000014055	6.11625	4.21289	38.5547	5.32e-10	1.67e-08	up
ENSSSCG00000010428	7.45978	3.15027	38.5144	5.44e-10	1.7e-08	up
ENSSSCG00000000584	5.21545	5.38984	38.4893	5.51e-10	1.71e-08	up
ENSSSCG00000039412	2.70385	0.224242	38.4871	5.51e-10	1.71e-08	up
ENSSSCG00000023666	-1.26736	12.7695	38.4396	5.65e-10	1.75e-08	down
ENSSSCG00000039573	3.79392	8.86647	38.4322	5.67e-10	1.75e-08	up
ENSSSCG00000033657	3.80577	1.94729	38.427	5.68e-10	1.75e-08	up
ENSSSCG00000017783	1.36471	6.63227	38.2437	6.24e-10	1.92e-08	up
ENSSSCG00000027404	-1.31235	6.90721	38.1178	6.66e-10	2.05e-08	down
ENSSSCG00000013316	7.49904	0.126338	38.1144	6.67e-10	2.05e-08	up
ENSSSCG00000009474	4.97459	1.71057	38.1009	6.72e-10	2.06e-08	up
ENSSSCG00000017885	-1.93166	4.2696	38.0789	6.79e-10	2.08e-08	down
ENSSSCG00000037892	3.8844	0.141536	37.9888	7.12e-10	2.17e-08	up
ENSSSCG00000035525	2.19366	3.51218	37.9705	7.18e-10	2.18e-08	up
ENSSSCG00000016074	1.35994	4.39336	37.9234	7.36e-10	2.23e-08	up
ENSSSCG00000035762	-1.0947	7.57461	37.8842	7.51e-10	2.27e-08	down
ENSSSCG00000027659	-1.31037	7.46981	37.8539	7.62e-10	2.3e-08	down
ENSSSCG00000014310	2.26175	2.98533	37.8078	7.81e-10	2.36e-08	up
ENSSSCG00000034000	6.9526	2.4057	37.7376	8.09e-10	2.44e-08	up
ENSSSCG00000039841	-2.06822	1.89584	37.7179	8.18e-10	2.46e-08	down
ENSSSCG00000012376	2.43306	3.0241	37.7122	8.2e-10	2.46e-08	up
ENSSSCG00000028010	-1.1773	5.57219	37.6506	8.46e-10	2.53e-08	down
ENSSSCG00000040707	3.86579	1.1568	37.6397	8.51e-10	2.54e-08	up
ENSSSCG00000012076	1.70086	3.51535	37.6334	8.54e-10	2.54e-08	up
ENSSSCG00000007501	-2.07234	3.4945	37.6299	8.55e-10	2.54e-08	down
ENSSSCG00000017012	1.67927	4.17581	37.5809	8.77e-10	2.6e-08	up
ENSSSCG00000027467	1.87042	4.21457	37.5679	8.83e-10	2.61e-08	up
ENSSSCG00000013408	1.98596	4.45513	37.5394	8.96e-10	2.65e-08	up
ENSSSCG00000001398	1.35143	4.42489	37.5136	9.08e-10	2.68e-08	up
ENSSSCG00000011250	-1.2148	6.99044	37.4969	9.16e-10	2.69e-08	down
ENSSSCG00000004700	-1.16459	10.2652	37.4781	9.24e-10	2.72e-08	down
ENSSSCG00000034763	2.53442	1.09373	37.4652	9.31e-10	2.73e-08	up
ENSSSCG00000008289	-1.1221	5.42397	37.4279	9.49e-10	2.77e-08	down
ENSSSCG00000033702	4.33392	5.51217	37.3463	9.89e-10	2.89e-08	up
ENSSSCG00000022592	-2.12546	2.2848	37.3283	9.98e-10	2.91e-08	down
ENSSSCG00000039760	4.2288	0.98204	37.2186	1.06e-09	3.07e-08	up
ENSSSCG00000037395	4.02518	1.53901	37.1964	1.07e-09	3.1e-08	up
ENSSSCG00000035000	3.90268	0.602924	37.178	1.08e-09	3.12e-08	up
ENSSSCG00000035121	-2.74744	4.79181	37.1434	1.1e-09	3.17e-08	down
ENSSSCG00000021712	1.34368	3.82183	37.1421	1.1e-09	3.17e-08	up
ENSSSCG00000008072	4.27617	1.48561	37.1015	1.12e-09	3.23e-08	up
ENSSSCG00000005437	1.1556	4.56575	37.0513	1.15e-09	3.31e-08	up
ENSSSCG00000016600	-1.35582	5.19975	37.0359	1.16e-09	3.33e-08	down
ENSSSCG00000011700	6.048	3.22808	37.0238	1.17e-09	3.34e-08	up
ENSSSCG00000000453	-1.38075	4.07584	37.0004	1.18e-09	3.37e-08	down
ENSSSCG00000017624	1.45652	3.19358	36.8779	1.26e-09	3.58e-08	up
ENSSSCG00000034260	-3.97257	1.16986	36.868	1.26e-09	3.59e-08	down
ENSSSCG00000013742	1.67402	4.39211	36.8659	1.27e-09	3.59e-08	up
ENSSSCG00000011813	1.14601	5.88232	36.8586	1.27e-09	3.6e-08	up
ENSSSCG00000026176	3.89446	-1.21423	36.84	1.28e-09	3.62e-08	up
ENSSSCG00000032552	1.54779	4.77545	36.8193	1.3e-09	3.65e-08	up
ENSSSCG00000030801	2.92617	0.12532	36.8166	1.3e-09	3.65e-08	up
ENSSSCG00000011885	3.24057	-0.811201	36.7957	1.31e-09	3.68e-08	up
ENSSSCG00000008978	3.19496	0.434392	36.785	1.32e-09	3.69e-08	up
ENSSSCG00000037241	1.44577	4.11283	36.7272	1.36e-09	3.8e-08	up
ENSSSCG00000025672	-1.1243	7.18295	36.7221	1.36e-09	3.8e-08	down
ENSSSCG00000005375	-1.43063	4.67406	36.5444	1.49e-09	4.16e-08	down
ENSSSCG00000016668	2.8911	0.346777	36.4802	1.54e-09	4.29e-08	up
ENSSSCG00000011295	1.02472	5.2697	36.4454	1.57e-09	4.36e-08	up
ENSSSCG00000032795	3.88255	-0.478613	36.4123	1.6e-09	4.41e-08	up
ENSSSCG00000009357	1.37299	4.00154	36.4121	1.6e-09	4.41e-08	up
ENSSSCG00000008648	6.20428	-0.0867859	36.4044	1.6e-09	4.42e-08	up
ENSSSCG00000015203	1.34671	4.71934	36.3973	1.61e-09	4.43e-08	up
ENSSSCG00000006917	1.4544	3.92043	36.2658	1.72e-09	4.73e-08	up
ENSSSCG00000017920	-1.13719	6.9612	36.2485	1.74e-09	4.76e-08	down
ENSSSCG00000000142	-1.12243	5.42477	36.2232	1.76e-09	4.82e-08	down
ENSSSCG00000015716	5.86463	-1.80464	36.1663	1.81e-09	4.95e-08	up
ENSSSCG00000012676	-1.11237	5.41748	36.156	1.82e-09	4.97e-08	down
ENSSSCG00000014965	1.07461	5.50272	36.049	1.92e-09	5.24e-08	up
ENSSSCG00000008844	1.38872	7.29979	36.0099	1.96e-09	5.33e-08	up
ENSSSCG00000008340	1.32177	7.46925	35.9448	2.03e-09	5.5e-08	up
ENSSSCG00000013297	2.42421	5.77023	35.9414	2.03e-09	5.5e-08	up
ENSSSCG00000027992	1.7736	4.26465	35.935	2.04e-09	5.51e-08	up
ENSSSCG00000011895	1.70373	4.12913	35.8933	2.08e-09	5.62e-08	up
ENSSSCG00000003521	-1.21313	5.39561	35.775	2.21e-09	5.96e-08	down
ENSSSCG00000006053	-2.4575	1.09376	35.7522	2.24e-09	6.02e-08	down
ENSSSCG00000011965	-1.22962	8.63701	35.7405	2.25e-09	6.04e-08	down
ENSSSCG00000017494	4.41775	-0.721201	35.7099	2.29e-09	6.13e-08	up
ENSSSCG00000003145	3.5971	2.66277	35.6813	2.32e-09	6.21e-08	up
ENSSSCG00000036622	4.85853	-0.663448	35.6676	2.34e-09	6.24e-08	up
ENSSSCG00000011020	1.41995	6.62359	35.6468	2.37e-09	6.28e-08	up
ENSSSCG00000005756	6.64981	5.92962	35.6327	2.38e-09	6.32e-08	up
ENSSSCG00000017540	3.30853	-0.393512	35.6175	2.4e-09	6.36e-08	up
ENSSSCG00000025704	-1.48022	4.99642	35.6061	2.42e-09	6.38e-08	down
ENSSSCG00000009216	3.26761	12.0346	35.5224	2.52e-09	6.65e-08	up
ENSSSCG00000006745	5.01405	1.1547	35.5115	2.54e-09	6.68e-08	up
ENSSSCG00000001472	4.23893	-0.044087	35.4803	2.58e-09	6.77e-08	up
ENSSSCG00000009370	1.44349	3.55942	35.4731	2.59e-09	6.78e-08	up
ENSSSCG00000038929	2.28285	3.60178	35.4558	2.61e-09	6.83e-08	up
ENSSSCG00000021132	-3.26405	-0.136726	35.4345	2.64e-09	6.89e-08	down
ENSSSCG00000000418	-4.69808	2.46636	35.426	2.65e-09	6.91e-08	down
ENSSSCG00000027121	-1.14114	9.18473	35.4233	2.65e-09	6.91e-08	down
ENSSSCG00000006525	3.29689	3.26216	35.3366	2.77e-09	7.21e-08	up
ENSSSCG00000009626	1.05339	4.96863	35.3287	2.79e-09	7.23e-08	up
ENSSSCG00000035883	-1.248	5.10474	35.317	2.8e-09	7.25e-08	down
ENSSSCG00000015126	3.24054	3.23554	35.3158	2.8e-09	7.25e-08	up
ENSSSCG00000007056	1.56067	3.52432	35.3116	2.81e-09	7.25e-08	up
ENSSSCG00000017539	3.37655	0.474897	35.3023	2.82e-09	7.27e-08	up
ENSSSCG00000023526	1.52988	3.52354	35.2195	2.95e-09	7.56e-08	up
ENSSSCG00000005207	-1.14178	6.27081	35.2008	2.97e-09	7.62e-08	down
ENSSSCG00000016758	1.34416	4.11437	35.1973	2.98e-09	7.62e-08	up
ENSSSCG00000013100	1.64947	4.10501	35.0447	3.22e-09	8.2e-08	up
ENSSSCG00000022251	6.26271	8.53409	35.0292	3.25e-09	8.25e-08	up
ENSSSCG00000018041	-1.06602	8.3716	35.0271	3.25e-09	8.25e-08	down
ENSSSCG00000031541	-1.0279	8.7554	34.9913	3.31e-09	8.38e-08	down
ENSSSCG00000010065	-3.82712	-0.298384	34.9457	3.39e-09	8.57e-08	down
ENSSSCG00000000248	4.73796	-0.907266	34.9331	3.41e-09	8.61e-08	up
ENSSSCG00000002901	7.28208	2.21494	34.909	3.45e-09	8.7e-08	up
ENSSSCG00000002818	-1.20159	6.91344	34.9006	3.47e-09	8.72e-08	down
ENSSSCG00000005512	3.93575	1.84581	34.8881	3.49e-09	8.76e-08	up
ENSSSCG00000017682	-1.3869	3.67432	34.8787	3.51e-09	8.79e-08	down
ENSSSCG00000029304	3.10637	1.81265	34.853	3.56e-09	8.89e-08	up
ENSSSCG00000037565	-2.07233	2.11751	34.7591	3.73e-09	9.32e-08	down
ENSSSCG00000007336	1.63807	2.92634	34.7447	3.76e-09	9.37e-08	up
ENSSSCG00000014670	1.21631	4.67786	34.7115	3.82e-09	9.51e-08	up
ENSSSCG00000016443	2.19751	1.82198	34.6859	3.87e-09	9.61e-08	up
ENSSSCG00000013403	1.35848	3.79247	34.6845	3.88e-09	9.61e-08	up
ENSSSCG00000033327	1.21613	4.99904	34.668	3.91e-09	9.68e-08	up
ENSSSCG00000005267	1.5556	8.0409	34.6437	3.96e-09	9.78e-08	up
ENSSSCG00000030655	1.61305	2.9695	34.6207	4.01e-09	9.88e-08	up
ENSSSCG00000011133	1.89748	4.11939	34.5981	4.05e-09	9.98e-08	up
ENSSSCG00000001341	1.10648	7.24824	34.5888	4.07e-09	1e-07	up
ENSSSCG00000009668	4.19214	7.5583	34.5392	4.18e-09	1.03e-07	up
ENSSSCG00000000531	1.74101	3.23431	34.5013	4.26e-09	1.04e-07	up
ENSSSCG00000006808	3.52591	-0.161602	34.4809	4.3e-09	1.05e-07	up
ENSSSCG00000030681	4.34965	4.0249	34.4097	4.47e-09	1.09e-07	up
ENSSSCG00000040288	5.12894	3.18369	34.3892	4.51e-09	1.1e-07	up
ENSSSCG00000024578	1.07833	6.15042	34.3729	4.55e-09	1.11e-07	up
ENSSSCG00000039010	2.08795	3.38588	34.3687	4.56e-09	1.11e-07	up
ENSSSCG00000036213	3.00831	2.17066	34.3556	4.59e-09	1.11e-07	up
ENSSSCG00000026861	2.63993	3.26827	34.3536	4.6e-09	1.11e-07	up
ENSSSCG00000014349	2.03512	2.03381	34.3163	4.68e-09	1.13e-07	up
ENSSSCG00000008123	2.06402	5.38959	34.1801	5.02e-09	1.21e-07	up
ENSSSCG00000022318	1.2298	5.24056	34.1763	5.03e-09	1.21e-07	up
ENSSSCG00000010026	1.20131	5.36347	34.1745	5.04e-09	1.21e-07	up
ENSSSCG00000010479	3.80271	7.17764	34.1318	5.15e-09	1.24e-07	up
ENSSSCG00000004890	4.47509	1.64536	34.0819	5.28e-09	1.27e-07	up
ENSSSCG00000010554	-1.20046	10.2093	34.022	5.45e-09	1.3e-07	down
ENSSSCG00000033003	4.61134	10.0766	33.996	5.52e-09	1.32e-07	up
ENSSSCG00000021082	-1.89	2.90024	33.9893	5.54e-09	1.32e-07	down
ENSSSCG00000001977	1.27783	3.57602	33.9631	5.62e-09	1.34e-07	up
ENSSSCG00000023498	1.23856	7.0591	33.9014	5.8e-09	1.38e-07	up
ENSSSCG00000004052	5.62359	1.27646	33.8867	5.84e-09	1.38e-07	up
ENSSSCG00000029411	1.06987	6.21924	33.8618	5.92e-09	1.4e-07	up
ENSSSCG00000027854	-1.94341	2.38724	33.8263	6.03e-09	1.42e-07	down
ENSSSCG00000015821	-2.96452	1.99745	33.8153	6.06e-09	1.43e-07	down
ENSSSCG00000029438	-1.06061	5.27583	33.8071	6.09e-09	1.43e-07	down
ENSSSCG00000016887	-1.25994	7.4403	33.7855	6.15e-09	1.45e-07	down
ENSSSCG00000004172	-1.24227	8.47261	33.7614	6.23e-09	1.46e-07	down
ENSSSCG00000001498	3.54264	0.357246	33.7541	6.25e-09	1.47e-07	up
ENSSSCG00000015297	3.85588	1.45871	33.7391	6.3e-09	1.47e-07	up
ENSSSCG00000015632	3.21948	0.620222	33.7349	6.32e-09	1.47e-07	up
ENSSSCG00000004402	3.41879	1.0045	33.7315	6.33e-09	1.47e-07	up
ENSSSCG00000033258	1.47855	5.01942	33.7289	6.34e-09	1.47e-07	up
ENSSSCG00000021585	6.62681	2.35118	33.7058	6.41e-09	1.49e-07	up
ENSSSCG00000014985	8.73403	1.7599	33.7025	6.42e-09	1.49e-07	up
ENSSSCG00000000653	3.30997	-0.369729	33.6432	6.62e-09	1.53e-07	up
ENSSSCG00000035715	-1.18775	5.06962	33.6168	6.71e-09	1.55e-07	down
ENSSSCG00000036265	6.09666	-0.440438	33.6126	6.73e-09	1.55e-07	up
ENSSSCG00000009300	2.03903	1.80884	33.5818	6.83e-09	1.58e-07	up
ENSSSCG00000007084	-1.4112	4.32164	33.5648	6.89e-09	1.59e-07	down
ENSSSCG00000036331	-1.6035	4.04432	33.5511	6.94e-09	1.6e-07	down
ENSSSCG00000033721	4.58652	-1.12434	33.5419	6.97e-09	1.6e-07	up
ENSSSCG00000040267	1.12557	4.47621	33.5397	6.98e-09	1.6e-07	up
ENSSSCG00000029849	1.17417	5.59712	33.5161	7.07e-09	1.62e-07	up
ENSSSCG00000013072	2.14946	5.35896	33.513	7.08e-09	1.62e-07	up
ENSSSCG00000013509	-1.17783	4.00473	33.504	7.11e-09	1.62e-07	down
ENSSSCG00000006161	6.05202	-1.47636	33.4921	7.16e-09	1.63e-07	up
ENSSSCG00000002143	-1.05337	5.27315	33.3792	7.58e-09	1.72e-07	down
ENSSSCG00000029484	2.93709	0.809908	33.3615	7.65e-09	1.74e-07	up
ENSSSCG00000040348	1.69128	2.51966	33.3472	7.71e-09	1.75e-07	up
ENSSSCG00000032916	-1.10531	4.75114	33.3158	7.83e-09	1.77e-07	down
ENSSSCG00000034722	1.56341	4.67534	33.3012	7.89e-09	1.78e-07	up
ENSSSCG00000040188	1.45004	3.92477	33.2831	7.97e-09	1.8e-07	up
ENSSSCG00000017754	3.50598	3.46013	33.2712	8.02e-09	1.81e-07	up
ENSSSCG00000014575	2.5449	0.365814	33.266	8.04e-09	1.81e-07	up
ENSSSCG00000017617	-1.07605	9.94462	33.2199	8.23e-09	1.85e-07	down
ENSSSCG00000010283	1.50389	5.82681	33.1944	8.34e-09	1.87e-07	up
ENSSSCG00000036521	2.27781	1.02181	33.1911	8.35e-09	1.87e-07	up
ENSSSCG00000008001	2.7434	3.3071	33.1754	8.42e-09	1.88e-07	up
ENSSSCG00000016678	2.26794	1.80088	33.1522	8.52e-09	1.9e-07	up
ENSSSCG00000010009	-2.47254	1.8471	33.1471	8.54e-09	1.9e-07	down
ENSSSCG00000003513	1.15827	6.14433	33.0865	8.82e-09	1.96e-07	up
ENSSSCG00000006580	4.71549	5.40718	33.0821	8.83e-09	1.96e-07	up
ENSSSCG00000009844	2.09612	2.81275	33.0634	8.92e-09	1.97e-07	up
ENSSSCG00000036570	8.62057	0.0263352	32.9352	9.53e-09	2.1e-07	up
ENSSSCG00000006335	1.36012	3.77118	32.9205	9.6e-09	2.12e-07	up
ENSSSCG00000003722	-2.71393	2.79969	32.9108	9.65e-09	2.12e-07	down
ENSSSCG00000017187	3.80565	0.128309	32.8911	9.75e-09	2.14e-07	up
ENSSSCG00000026349	-1.15118	5.57011	32.8893	9.76e-09	2.14e-07	down
ENSSSCG00000004065	-1.13357	5.62797	32.8678	9.86e-09	2.16e-07	down
ENSSSCG00000038560	-3.18862	1.09426	32.8612	9.9e-09	2.16e-07	down
ENSSSCG00000006919	3.14574	0.339781	32.8596	9.91e-09	2.16e-07	up
ENSSSCG00000007431	-1.16432	10.4281	32.8357	1e-08	2.19e-07	down
ENSSSCG00000015144	1.75683	4.58736	32.8252	1.01e-08	2.2e-07	up
ENSSSCG00000007739	-1.13516	7.56705	32.7904	1.03e-08	2.23e-07	down
ENSSSCG00000006243	3.44142	0.0221952	32.7509	1.05e-08	2.27e-07	up
ENSSSCG00000038966	1.70417	5.93515	32.7292	1.06e-08	2.29e-07	up
ENSSSCG00000009023	1.4595	2.84281	32.7274	1.06e-08	2.29e-07	up
ENSSSCG00000032434	1.6866	3.98284	32.7265	1.06e-08	2.29e-07	up
ENSSSCG00000026004	1.05122	6.23584	32.6856	1.08e-08	2.34e-07	up
ENSSSCG00000002487	6.40597	7.32347	32.6769	1.09e-08	2.34e-07	up
ENSSSCG00000026404	1.38384	3.0772	32.6129	1.12e-08	2.42e-07	up
ENSSSCG00000022794	3.07859	3.8251	32.6021	1.13e-08	2.43e-07	up
ENSSSCG00000028996	5.27937	1.42356	32.5967	1.13e-08	2.43e-07	up
ENSSSCG00000027922	3.44428	2.71793	32.5902	1.14e-08	2.44e-07	up
ENSSSCG00000015862	1.21818	4.30956	32.5064	1.19e-08	2.54e-07	up
ENSSSCG00000011850	4.33421	3.79549	32.4971	1.19e-08	2.55e-07	up
ENSSSCG00000020846	1.32244	5.66436	32.4874	1.2e-08	2.56e-07	up
ENSSSCG00000028694	-1.0707	8.6389	32.4642	1.21e-08	2.59e-07	down
ENSSSCG00000017018	-1.86408	4.08198	32.4302	1.24e-08	2.63e-07	down
ENSSSCG00000032374	1.46107	4.6624	32.4286	1.24e-08	2.63e-07	up
ENSSSCG00000008753	1.27237	5.29317	32.399	1.26e-08	2.66e-07	up
ENSSSCG00000028092	1.43482	3.76728	32.3528	1.29e-08	2.72e-07	up
ENSSSCG00000005638	3.69462	4.74656	32.3379	1.3e-08	2.74e-07	up
ENSSSCG00000015755	-1.00339	6.54362	32.3329	1.3e-08	2.74e-07	down
ENSSSCG00000004891	7.17978	-0.278368	32.3191	1.31e-08	2.76e-07	up
ENSSSCG00000011799	-6.56916	0.204231	32.3133	1.31e-08	2.76e-07	down
ENSSSCG00000024152	1.08986	4.63873	32.3108	1.31e-08	2.76e-07	up
ENSSSCG00000009331	1.53977	3.8218	32.2999	1.32e-08	2.77e-07	up
ENSSSCG00000003399	4.35976	5.28528	32.2435	1.36e-08	2.84e-07	up
ENSSSCG00000006413	5.11667	-0.188654	32.2338	1.37e-08	2.85e-07	up
ENSSSCG00000039407	3.45471	-1.03296	32.2117	1.38e-08	2.88e-07	up
ENSSSCG00000006592	5.31649	-1.75236	32.155	1.42e-08	2.96e-07	up
ENSSSCG00000034062	5.0519	0.312577	32.1197	1.45e-08	3.01e-07	up
ENSSSCG00000002440	1.56346	3.24473	32.1079	1.46e-08	3.03e-07	up
ENSSSCG00000012828	1.2495	4.54823	32.0226	1.52e-08	3.16e-07	up
ENSSSCG00000009412	1.18283	6.01004	32.01	1.53e-08	3.17e-07	up
ENSSSCG00000017874	1.29855	3.64275	31.9805	1.56e-08	3.21e-07	up
ENSSSCG00000009233	2.38164	4.29845	31.9589	1.57e-08	3.24e-07	up
ENSSSCG00000014073	-1.21445	11.661	31.9472	1.58e-08	3.26e-07	down
ENSSSCG00000005036	2.4598	0.464007	31.8021	1.71e-08	3.5e-07	up
ENSSSCG00000005982	-1.04864	6.59954	31.8017	1.71e-08	3.5e-07	down
ENSSSCG00000011743	1.83126	3.86084	31.7314	1.77e-08	3.63e-07	up
ENSSSCG00000031615	-1.31896	5.26886	31.7224	1.78e-08	3.64e-07	down
ENSSSCG00000038192	2.46692	0.670165	31.7128	1.79e-08	3.65e-07	up
ENSSSCG00000007067	1.10262	6.94671	31.6859	1.81e-08	3.7e-07	up
ENSSSCG00000008344	1.32688	3.99329	31.6648	1.83e-08	3.73e-07	up
ENSSSCG00000034506	3.14284	1.79996	31.6435	1.85e-08	3.77e-07	up
ENSSSCG00000033512	1.45778	6.75541	31.6379	1.86e-08	3.77e-07	up
ENSSSCG00000029756	-1.15223	6.03888	31.6211	1.87e-08	3.8e-07	down
ENSSSCG00000009148	1.13695	4.70354	31.5707	1.92e-08	3.89e-07	up
ENSSSCG00000009953	1.62774	2.64921	31.491	2e-08	4.04e-07	up
ENSSSCG00000008647	2.57491	1.08638	31.4888	2.01e-08	4.04e-07	up
ENSSSCG00000009642	-1.5069	4.68869	31.457	2.04e-08	4.1e-07	down
ENSSSCG00000036724	1.66396	4.76588	31.4543	2.04e-08	4.1e-07	up
ENSSSCG00000033385	1.09131	4.98147	31.4493	2.05e-08	4.11e-07	up
ENSSSCG00000004369	1.64485	2.57223	31.4379	2.06e-08	4.12e-07	up
ENSSSCG00000031023	2.7558	9.74285	31.4306	2.07e-08	4.13e-07	up
ENSSSCG00000039080	1.1926	4.2002	31.384	2.12e-08	4.22e-07	up
ENSSSCG00000035675	1.3784	3.52959	31.3838	2.12e-08	4.22e-07	up
ENSSSCG00000012135	-2.09594	3.21571	31.3772	2.12e-08	4.23e-07	down
ENSSSCG00000022758	2.41988	5.31448	31.3484	2.16e-08	4.29e-07	up
ENSSSCG00000014924	1.73987	7.86034	31.3465	2.16e-08	4.29e-07	up
ENSSSCG00000015085	1.50286	3.63288	31.2775	2.24e-08	4.44e-07	up
ENSSSCG00000031144	1.78018	3.9997	31.258	2.26e-08	4.48e-07	up
ENSSSCG00000003690	1.94519	2.27208	31.1769	2.36e-08	4.66e-07	up
ENSSSCG00000012309	1.44397	3.42194	31.1571	2.38e-08	4.69e-07	up
ENSSSCG00000017146	1.12771	4.64511	31.1246	2.42e-08	4.77e-07	up
ENSSSCG00000036796	3.44862	2.43905	31.082	2.47e-08	4.85e-07	up
ENSSSCG00000014598	-1.08024	6.50534	31.0817	2.47e-08	4.85e-07	down
ENSSSCG00000030228	-2.02709	1.46797	31.0671	2.49e-08	4.88e-07	down
ENSSSCG00000032782	-1.01077	5.95766	31.0316	2.54e-08	4.97e-07	down
ENSSSCG00000026412	1.16965	4.01803	31.0211	2.55e-08	4.99e-07	up
ENSSSCG00000024938	1.09804	7.42663	31.0121	2.56e-08	5e-07	up
ENSSSCG00000001867	2.55592	0.97424	30.9844	2.6e-08	5.06e-07	up
ENSSSCG00000036639	1.10758	6.23725	30.9777	2.61e-08	5.07e-07	up
ENSSSCG00000010735	-1.09673	4.52438	30.9564	2.64e-08	5.12e-07	down
ENSSSCG00000016431	-2.20506	2.50434	30.9462	2.65e-08	5.14e-07	down
ENSSSCG00000008314	3.86032	4.93997	30.9122	2.7e-08	5.23e-07	up
ENSSSCG00000000504	1.27941	6.20807	30.8696	2.76e-08	5.34e-07	up
ENSSSCG00000032369	1.64947	2.98586	30.8555	2.78e-08	5.36e-07	up
ENSSSCG00000000675	1.50253	5.73161	30.8037	2.85e-08	5.5e-07	up
ENSSSCG00000032474	1.68837	3.12856	30.7307	2.96e-08	5.7e-07	up
ENSSSCG00000001045	4.34552	4.66615	30.7033	3.01e-08	5.77e-07	up
ENSSSCG00000009699	3.3186	7.95982	30.6888	3.03e-08	5.81e-07	up
ENSSSCG00000003738	1.24192	5.66681	30.6815	3.04e-08	5.82e-07	up
ENSSSCG00000031367	4.68199	5.07805	30.6397	3.11e-08	5.94e-07	up
ENSSSCG00000014909	-1.11412	6.85284	30.6257	3.13e-08	5.98e-07	down
ENSSSCG00000024022	3.52063	-1.09148	30.5921	3.18e-08	6.06e-07	up
ENSSSCG00000006873	-1.24573	6.12793	30.5915	3.18e-08	6.06e-07	down
ENSSSCG00000013095	-1.06486	10.5327	30.5757	3.21e-08	6.1e-07	down
ENSSSCG00000003825	2.51643	3.1915	30.5747	3.21e-08	6.1e-07	up
ENSSSCG00000006001	1.59855	3.41428	30.5644	3.23e-08	6.12e-07	up
ENSSSCG00000001723	1.98112	3.14997	30.5461	3.26e-08	6.17e-07	up
ENSSSCG00000000767	-1.01711	8.36767	30.5397	3.27e-08	6.18e-07	down
ENSSSCG00000038182	7.95007	1.00879	30.5062	3.33e-08	6.28e-07	up
ENSSSCG00000003908	-1.15362	10.1444	30.5035	3.33e-08	6.28e-07	down
ENSSSCG00000021867	5.35936	1.9559	30.4584	3.41e-08	6.42e-07	up
ENSSSCG00000026427	3.4366	-0.0727532	30.4364	3.45e-08	6.49e-07	up
ENSSSCG00000016684	1.70923	3.15074	30.4102	3.5e-08	6.57e-07	up
ENSSSCG00000016151	2.21098	2.34603	30.3706	3.57e-08	6.69e-07	up
ENSSSCG00000017552	2.07397	1.56826	30.3516	3.6e-08	6.74e-07	up
ENSSSCG00000024954	2.76936	-0.457684	30.3477	3.61e-08	6.75e-07	up
ENSSSCG00000007642	4.21145	1.3478	30.3442	3.62e-08	6.75e-07	up
ENSSSCG00000005480	1.29788	3.69393	30.2568	3.78e-08	7.05e-07	up
ENSSSCG00000004157	-1.12977	4.48389	30.2292	3.84e-08	7.14e-07	down
ENSSSCG00000017279	-1.09017	4.25762	30.1991	3.9e-08	7.25e-07	down
ENSSSCG00000008217	4.22314	-0.722745	30.1889	3.92e-08	7.27e-07	up
ENSSSCG00000037182	-2.58805	2.95829	30.1887	3.92e-08	7.27e-07	down
ENSSSCG00000033703	1.16892	5.33687	30.1753	3.95e-08	7.31e-07	up
ENSSSCG00000008456	1.41673	3.05678	30.1606	3.98e-08	7.35e-07	up
ENSSSCG00000006810	-2.08635	1.86377	30.1072	4.09e-08	7.55e-07	down
ENSSSCG00000034114	2.18371	4.87719	30.0904	4.12e-08	7.61e-07	up
ENSSSCG00000015232	1.33146	3.96018	30.0439	4.22e-08	7.78e-07	up
ENSSSCG00000033089	1.5909	3.06882	30.0254	4.26e-08	7.85e-07	up
ENSSSCG00000000462	-1.17847	3.98081	29.9421	4.45e-08	8.17e-07	down
ENSSSCG00000013380	-1.15533	8.47474	29.9131	4.52e-08	8.27e-07	down
ENSSSCG00000014812	1.33432	5.76405	29.8763	4.61e-08	8.42e-07	up
ENSSSCG00000034154	1.60338	3.01654	29.841	4.69e-08	8.56e-07	up
ENSSSCG00000015476	3.95476	7.09081	29.8332	4.71e-08	8.58e-07	up
ENSSSCG00000035686	-1.26945	7.90034	29.8326	4.71e-08	8.58e-07	down
ENSSSCG00000027409	4.41773	-0.0357765	29.7887	4.82e-08	8.76e-07	up
ENSSSCG00000026618	1.21436	5.87042	29.7788	4.84e-08	8.8e-07	up
ENSSSCG00000001427	3.61597	3.43643	29.7486	4.92e-08	8.93e-07	up
ENSSSCG00000021203	-1.02392	6.25918	29.7448	4.93e-08	8.93e-07	down
ENSSSCG00000030827	1.2918	4.65589	29.733	4.96e-08	8.97e-07	up
ENSSSCG00000027745	1.50404	3.48579	29.668	5.13e-08	9.27e-07	up
ENSSSCG00000002474	3.62315	1.93761	29.6601	5.15e-08	9.3e-07	up
ENSSSCG00000026140	1.16747	4.15054	29.5793	5.37e-08	9.67e-07	up
ENSSSCG00000024759	1.48851	3.86565	29.5728	5.39e-08	9.69e-07	up
ENSSSCG00000004279	1.09206	4.58999	29.559	5.42e-08	9.74e-07	up
ENSSSCG00000024179	2.83552	-0.210076	29.5428	5.47e-08	9.8e-07	up
ENSSSCG00000035941	1.81506	3.23859	29.5155	5.55e-08	9.93e-07	up
ENSSSCG00000014430	1.34673	4.61144	29.5046	5.58e-08	9.97e-07	up
ENSSSCG00000021911	2.30126	5.19416	29.4835	5.64e-08	1.01e-06	up
ENSSSCG00000007817	1.86211	3.29235	29.4576	5.72e-08	1.02e-06	up
ENSSSCG00000011874	2.64643	0.958108	29.4023	5.88e-08	1.05e-06	up
ENSSSCG00000000712	1.6781	7.19752	29.2752	6.28e-08	1.12e-06	up
ENSSSCG00000009132	3.11469	0.893615	29.2417	6.39e-08	1.14e-06	up
ENSSSCG00000032517	-1.16966	4.50457	29.2016	6.52e-08	1.16e-06	down
ENSSSCG00000006143	1.8663	3.36511	29.1702	6.63e-08	1.17e-06	up
ENSSSCG00000016866	1.73692	1.98113	29.1652	6.65e-08	1.18e-06	up
ENSSSCG00000027790	1.32116	3.09449	29.1498	6.7e-08	1.18e-06	up
ENSSSCG00000038948	1.09108	6.23553	29.1384	6.74e-08	1.19e-06	up
ENSSSCG00000013473	1.16588	5.16542	29.1246	6.79e-08	1.19e-06	up
ENSSSCG00000006736	3.9936	-0.640183	29.1139	6.82e-08	1.2e-06	up
ENSSSCG00000031837	7.53472	-0.108254	29.1059	6.85e-08	1.2e-06	up
ENSSSCG00000004521	-2.68181	-0.327862	29.0885	6.91e-08	1.21e-06	down
ENSSSCG00000009125	2.85695	2.05668	29.0533	7.04e-08	1.23e-06	up
ENSSSCG00000010556	2.75434	1.45916	29.0224	7.15e-08	1.25e-06	up
ENSSSCG00000017533	2.30887	0.832561	29.0185	7.17e-08	1.25e-06	up
ENSSSCG00000028740	1.40609	2.9503	29.0001	7.24e-08	1.26e-06	up
ENSSSCG00000017615	1.58561	4.06794	28.9473	7.44e-08	1.29e-06	up
ENSSSCG00000000607	2.99226	0.747612	28.9293	7.51e-08	1.3e-06	up
ENSSSCG00000009053	-1.67248	2.16821	28.9243	7.53e-08	1.31e-06	down
ENSSSCG00000015241	3.21188	0.672909	28.91	7.58e-08	1.31e-06	up
ENSSSCG00000011550	-1.04588	4.2412	28.8615	7.77e-08	1.34e-06	down
ENSSSCG00000008617	1.34504	3.70548	28.8424	7.85e-08	1.36e-06	up
ENSSSCG00000032355	2.59556	-0.0599021	28.8246	7.92e-08	1.37e-06	up
ENSSSCG00000015885	-1.17533	8.69446	28.7997	8.03e-08	1.38e-06	down
ENSSSCG00000015671	2.85313	-0.494944	28.7927	8.06e-08	1.38e-06	up
ENSSSCG00000036865	3.32782	-0.377841	28.7918	8.06e-08	1.38e-06	up
ENSSSCG00000005938	-1.46285	4.9719	28.7367	8.29e-08	1.42e-06	down
ENSSSCG00000038073	2.34441	1.02111	28.7136	8.39e-08	1.44e-06	up
ENSSSCG00000003669	4.41656	4.78093	28.7094	8.41e-08	1.44e-06	up
ENSSSCG00000037775	1.33887	4.7154	28.7049	8.43e-08	1.44e-06	up
ENSSSCG00000032149	-1.0671	14.1031	28.7001	8.45e-08	1.44e-06	down
ENSSSCG00000038500	1.35225	4.02739	28.6828	8.53e-08	1.45e-06	up
ENSSSCG00000015567	1.20665	4.26247	28.6757	8.56e-08	1.46e-06	up
ENSSSCG00000033720	1.09646	7.47245	28.639	8.72e-08	1.48e-06	up
ENSSSCG00000004071	1.90112	2.03696	28.6349	8.74e-08	1.48e-06	up
ENSSSCG00000003729	1.04214	4.98878	28.6121	8.84e-08	1.5e-06	up
ENSSSCG00000011440	1.26593	5.8446	28.6023	8.89e-08	1.5e-06	up
ENSSSCG00000001695	1.22958	7.7696	28.6015	8.89e-08	1.5e-06	up
ENSSSCG00000004573	4.27354	2.24866	28.566	9.06e-08	1.53e-06	up
ENSSSCG00000013909	3.17926	-0.942496	28.5601	9.08e-08	1.53e-06	up
ENSSSCG00000003622	-2.21709	1.26616	28.5379	9.19e-08	1.55e-06	down
ENSSSCG00000031700	2.19881	1.59166	28.4481	9.62e-08	1.62e-06	up
ENSSSCG00000008550	2.91277	5.9298	28.4297	9.72e-08	1.63e-06	up
ENSSSCG00000026653	2.77856	-0.525694	28.4017	9.86e-08	1.65e-06	up
ENSSSCG00000005233	-3.90828	-0.0509185	28.3622	1.01e-07	1.68e-06	down
ENSSSCG00000001536	1.55944	3.09112	28.3549	1.01e-07	1.69e-06	up
ENSSSCG00000017925	-2.20158	4.15406	28.3511	1.01e-07	1.69e-06	down
ENSSSCG00000004024	-1.11975	8.15707	28.3496	1.01e-07	1.69e-06	down
ENSSSCG00000032115	-1.35931	5.33589	28.2821	1.05e-07	1.75e-06	down
ENSSSCG00000032659	-3.01512	0.512369	28.2595	1.06e-07	1.76e-06	down
ENSSSCG00000031819	1.36943	4.81782	28.2451	1.07e-07	1.77e-06	up
ENSSSCG00000036063	1.20132	4.0672	28.227	1.08e-07	1.79e-06	up
ENSSSCG00000028711	3.19735	-0.175712	28.2236	1.08e-07	1.79e-06	up
ENSSSCG00000022638	-1.04762	7.82907	28.2092	1.09e-07	1.8e-06	down
ENSSSCG00000004629	-1.31558	3.86734	28.1678	1.11e-07	1.84e-06	down
ENSSSCG00000023595	-1.01374	6.24346	28.1644	1.11e-07	1.84e-06	down
ENSSSCG00000025881	-1.1017	7.60249	28.117	1.14e-07	1.88e-06	down
ENSSSCG00000037608	1.65427	2.1459	28.0738	1.17e-07	1.92e-06	up
ENSSSCG00000012754	4.97706	2.7718	28.021	1.2e-07	1.97e-06	up
ENSSSCG00000004632	2.64699	1.23768	28.0025	1.21e-07	1.99e-06	up
ENSSSCG00000035224	1.14042	4.11276	27.9585	1.24e-07	2.03e-06	up
ENSSSCG00000038991	1.06667	5.37441	27.9451	1.25e-07	2.04e-06	up
ENSSSCG00000011951	1.50931	3.80413	27.9236	1.26e-07	2.06e-06	up
ENSSSCG00000025698	2.1071	3.34672	27.8783	1.29e-07	2.1e-06	up
ENSSSCG00000037534	-3.60049	2.60563	27.8672	1.3e-07	2.11e-06	down
ENSSSCG00000012780	3.85213	0.303637	27.8415	1.32e-07	2.14e-06	up
ENSSSCG00000031712	2.37605	2.0232	27.8356	1.32e-07	2.14e-06	up
ENSSSCG00000014618	2.09571	0.972898	27.8126	1.34e-07	2.16e-06	up
ENSSSCG00000013101	2.70779	0.867633	27.8069	1.34e-07	2.17e-06	up
ENSSSCG00000013902	2.66154	2.84539	27.785	1.36e-07	2.19e-06	up
ENSSSCG00000035794	2.46407	-0.57914	27.7789	1.36e-07	2.19e-06	up
ENSSSCG00000009209	-1.0591	7.18457	27.7698	1.37e-07	2.2e-06	down
ENSSSCG00000022839	2.22451	3.0103	27.7687	1.37e-07	2.2e-06	up
ENSSSCG00000015519	1.2528	3.55124	27.7608	1.37e-07	2.21e-06	up
ENSSSCG00000021487	1.14158	4.02343	27.7363	1.39e-07	2.23e-06	up
ENSSSCG00000021944	1.76118	1.93718	27.7329	1.39e-07	2.23e-06	up
ENSSSCG00000004547	1.21819	4.09596	27.712	1.41e-07	2.25e-06	up
ENSSSCG00000007453	6.0568	1.09494	27.7116	1.41e-07	2.25e-06	up
ENSSSCG00000000281	-2.02809	1.57487	27.7112	1.41e-07	2.25e-06	down
ENSSSCG00000015253	2.35322	1.62905	27.7085	1.41e-07	2.25e-06	up
ENSSSCG00000006087	1.18345	4.44174	27.6974	1.42e-07	2.26e-06	up
ENSSSCG00000022446	3.70356	1.15785	27.696	1.42e-07	2.26e-06	up
ENSSSCG00000033945	2.43972	0.624129	27.6816	1.43e-07	2.28e-06	up
ENSSSCG00000006620	1.0578	3.94441	27.6588	1.45e-07	2.3e-06	up
ENSSSCG00000006233	-1.28943	4.47285	27.645	1.46e-07	2.31e-06	down
ENSSSCG00000030513	-2.08919	1.08015	27.6154	1.48e-07	2.35e-06	down
ENSSSCG00000020706	3.84523	5.24463	27.6063	1.49e-07	2.36e-06	up
ENSSSCG00000024015	1.70809	5.97667	27.5921	1.5e-07	2.37e-06	up
ENSSSCG00000017605	1.10263	4.82129	27.5583	1.52e-07	2.41e-06	up
ENSSSCG00000015403	1.41458	2.88728	27.5257	1.55e-07	2.45e-06	up
ENSSSCG00000009709	1.64072	3.14039	27.5173	1.56e-07	2.46e-06	up
ENSSSCG00000023028	1.33809	4.57689	27.4961	1.57e-07	2.48e-06	up
ENSSSCG00000040296	1.80479	5.1103	27.4936	1.58e-07	2.48e-06	up
ENSSSCG00000028076	2.97703	0.815877	27.4784	1.59e-07	2.5e-06	up
ENSSSCG00000031174	-2.49676	4.01376	27.4056	1.65e-07	2.59e-06	down
ENSSSCG00000037206	-2.68076	-0.519179	27.39	1.66e-07	2.61e-06	down
ENSSSCG00000031167	-1.64045	2.78278	27.3215	1.72e-07	2.7e-06	down
ENSSSCG00000028606	-1.10847	6.36245	27.315	1.73e-07	2.7e-06	down
ENSSSCG00000017927	1.09907	4.5695	27.3067	1.74e-07	2.71e-06	up
ENSSSCG00000038126	1.53462	2.95204	27.2741	1.77e-07	2.75e-06	up
ENSSSCG00000037539	-1.20594	4.62079	27.2704	1.77e-07	2.75e-06	down
ENSSSCG00000009833	1.05328	4.64443	27.2589	1.78e-07	2.77e-06	up
ENSSSCG00000025593	1.36715	3.84897	27.2441	1.79e-07	2.79e-06	up
ENSSSCG00000006889	1.03831	6.27582	27.228	1.81e-07	2.81e-06	up
ENSSSCG00000017607	1.23572	4.74017	27.223	1.81e-07	2.81e-06	up
ENSSSCG00000028004	1.04993	6.25932	27.206	1.83e-07	2.83e-06	up
ENSSSCG00000001085	-1.37382	3.79461	27.1902	1.84e-07	2.85e-06	down
ENSSSCG00000037358	4.52142	2.63953	27.1663	1.87e-07	2.88e-06	up
ENSSSCG00000000699	3.68113	-0.205921	27.1639	1.87e-07	2.89e-06	up
ENSSSCG00000001596	1.41155	3.47396	27.1236	1.91e-07	2.94e-06	up
ENSSSCG00000005203	1.67131	4.76634	27.0617	1.97e-07	3.03e-06	up
ENSSSCG00000017926	-1.30299	3.67937	27.0451	1.99e-07	3.05e-06	down
ENSSSCG00000013360	2.34303	6.274	27.0447	1.99e-07	3.05e-06	up
ENSSSCG00000016626	2.09579	2.41679	27.0273	2.01e-07	3.07e-06	up
ENSSSCG00000036049	1.35497	10.889	27.0264	2.01e-07	3.07e-06	up
ENSSSCG00000011978	-1.0047	8.00028	27.0047	2.03e-07	3.1e-06	down
ENSSSCG00000010368	1.13527	6.46868	26.9603	2.08e-07	3.17e-06	up
ENSSSCG00000021956	3.49073	1.66042	26.9362	2.1e-07	3.2e-06	up
ENSSSCG00000017061	-1.00836	12.6972	26.9356	2.1e-07	3.2e-06	down
ENSSSCG00000000736	1.07554	4.10575	26.931	2.11e-07	3.21e-06	up
ENSSSCG00000006748	1.85313	2.54376	26.9026	2.14e-07	3.25e-06	up
ENSSSCG00000000647	2.41586	0.7165	26.8198	2.23e-07	3.39e-06	up
ENSSSCG00000008311	2.95441	6.65552	26.7689	2.29e-07	3.48e-06	up
ENSSSCG00000038825	1.34302	3.58766	26.7552	2.31e-07	3.5e-06	up
ENSSSCG00000013300	3.9947	3.0667	26.7072	2.37e-07	3.58e-06	up
ENSSSCG00000015399	3.90083	0.292871	26.6984	2.38e-07	3.59e-06	up
ENSSSCG00000015474	1.5216	3.14538	26.6564	2.43e-07	3.66e-06	up
ENSSSCG00000032405	3.51031	-1.32876	26.6544	2.43e-07	3.66e-06	up
ENSSSCG00000005857	3.95084	-0.666502	26.6328	2.46e-07	3.7e-06	up
ENSSSCG00000037582	1.25612	3.38506	26.6087	2.49e-07	3.74e-06	up
ENSSSCG00000008312	1.0959	4.53494	26.5724	2.54e-07	3.81e-06	up
ENSSSCG00000003524	1.41932	6.68606	26.5622	2.55e-07	3.83e-06	up
ENSSSCG00000036549	1.54928	5.18202	26.5407	2.58e-07	3.86e-06	up
ENSSSCG00000014565	1.36956	4.22043	26.537	2.59e-07	3.87e-06	up
ENSSSCG00000038453	1.13729	4.43908	26.5136	2.62e-07	3.91e-06	up
ENSSSCG00000013097	-1.12609	10.4232	26.5105	2.62e-07	3.91e-06	down
ENSSSCG00000025618	-1.03085	5.3146	26.5007	2.63e-07	3.92e-06	down
ENSSSCG00000000549	1.02804	5.85052	26.4737	2.67e-07	3.97e-06	up
ENSSSCG00000032330	3.72694	8.72661	26.4708	2.68e-07	3.97e-06	up
ENSSSCG00000038320	-1.01034	7.0227	26.4579	2.69e-07	3.99e-06	down
ENSSSCG00000016548	1.22221	5.8325	26.4182	2.75e-07	4.07e-06	up
ENSSSCG00000006588	2.7487	1.52876	26.406	2.77e-07	4.09e-06	up
ENSSSCG00000007572	1.35615	3.35505	26.4054	2.77e-07	4.09e-06	up
ENSSSCG00000022417	3.06793	3.62905	26.3546	2.84e-07	4.19e-06	up
ENSSSCG00000011878	-1.31298	4.05188	26.3531	2.84e-07	4.19e-06	down
ENSSSCG00000004081	2.69932	-0.305986	26.3505	2.85e-07	4.19e-06	up
ENSSSCG00000040535	1.63468	2.43897	26.3407	2.86e-07	4.21e-06	up
ENSSSCG00000004680	-2.17584	1.24697	26.3359	2.87e-07	4.21e-06	down
ENSSSCG00000003781	-1.35111	5.62154	26.2622	2.98e-07	4.37e-06	down
ENSSSCG00000038911	1.29632	4.91274	26.2374	3.02e-07	4.42e-06	up
ENSSSCG00000003709	-1.18722	7.05496	26.1242	3.2e-07	4.67e-06	down
ENSSSCG00000036474	-2.18698	-0.134903	26.1182	3.21e-07	4.68e-06	down
ENSSSCG00000012996	1.36353	2.85218	26.1155	3.22e-07	4.68e-06	up
ENSSSCG00000037706	1.39693	3.59707	26.0848	3.27e-07	4.75e-06	up
ENSSSCG00000023391	-1.15515	7.46509	26.0842	3.27e-07	4.75e-06	down
ENSSSCG00000033382	6.04184	4.15492	26.0651	3.3e-07	4.79e-06	up
ENSSSCG00000038188	-2.57998	-0.0708931	26.0183	3.38e-07	4.9e-06	down
ENSSSCG00000038383	1.95181	2.6297	26.0096	3.4e-07	4.91e-06	up
ENSSSCG00000025133	1.31326	4.12102	25.9986	3.42e-07	4.93e-06	up
ENSSSCG00000015037	1.67087	3.1291	25.9816	3.45e-07	4.97e-06	up
ENSSSCG00000012141	1.77072	2.18973	25.952	3.5e-07	5.04e-06	up
ENSSSCG00000006287	2.19305	1.22276	25.8783	3.64e-07	5.22e-06	up
ENSSSCG00000033457	1.56158	3.0888	25.8717	3.65e-07	5.24e-06	up
ENSSSCG00000006172	5.54805	0.237248	25.8527	3.68e-07	5.28e-06	up
ENSSSCG00000015523	1.48353	2.83068	25.8086	3.77e-07	5.39e-06	up
ENSSSCG00000028559	-1.00404	4.87916	25.7969	3.79e-07	5.41e-06	down
ENSSSCG00000003470	-1.68849	2.50024	25.7959	3.79e-07	5.41e-06	down
ENSSSCG00000033260	3.14067	1.31912	25.7885	3.81e-07	5.43e-06	up
ENSSSCG00000036946	-1.44792	3.62125	25.7824	3.82e-07	5.44e-06	down
ENSSSCG00000024001	1.07655	5.62982	25.7787	3.83e-07	5.45e-06	up
ENSSSCG00000015270	1.34782	9.09487	25.7575	3.87e-07	5.5e-06	up
ENSSSCG00000002262	4.04675	0.0362984	25.7306	3.93e-07	5.57e-06	up
ENSSSCG00000031875	1.60695	2.13072	25.6714	4.05e-07	5.73e-06	up
ENSSSCG00000006051	1.23532	6.00167	25.6536	4.09e-07	5.78e-06	up
ENSSSCG00000036943	-2.24767	1.68897	25.6296	4.14e-07	5.85e-06	down
ENSSSCG00000025795	3.14902	0.201937	25.624	4.15e-07	5.86e-06	up
ENSSSCG00000010600	1.24215	3.34536	25.6163	4.16e-07	5.88e-06	up
ENSSSCG00000023732	3.93834	-0.598622	25.6144	4.17e-07	5.88e-06	up
ENSSSCG00000005487	1.26125	3.50845	25.6092	4.18e-07	5.89e-06	up
ENSSSCG00000032984	1.21105	3.36516	25.592	4.22e-07	5.94e-06	up
ENSSSCG00000037487	1.68118	3.17645	25.5853	4.23e-07	5.95e-06	up
ENSSSCG00000011848	1.44362	7.63542	25.5508	4.31e-07	6.05e-06	up
ENSSSCG00000006200	-1.76149	2.07226	25.5106	4.4e-07	6.16e-06	down
ENSSSCG00000028944	1.5449	3.27793	25.4992	4.43e-07	6.19e-06	up
ENSSSCG00000013885	2.06778	0.405148	25.4848	4.46e-07	6.23e-06	up
ENSSSCG00000012006	1.66014	4.52218	25.4796	4.47e-07	6.24e-06	up
ENSSSCG00000022643	-2.17098	0.232643	25.4744	4.48e-07	6.25e-06	down
ENSSSCG00000015363	4.45468	2.76571	25.458	4.52e-07	6.3e-06	up
ENSSSCG00000029855	1.01063	5.83096	25.4008	4.66e-07	6.48e-06	up
ENSSSCG00000011947	3.01898	-0.761465	25.3936	4.67e-07	6.5e-06	up
ENSSSCG00000005511	1.40452	2.8941	25.3588	4.76e-07	6.61e-06	up
ENSSSCG00000000515	1.53417	4.62054	25.3496	4.78e-07	6.63e-06	up
ENSSSCG00000012349	-2.35814	0.0534779	25.3025	4.9e-07	6.79e-06	down
ENSSSCG00000011598	1.08413	4.18944	25.2957	4.92e-07	6.81e-06	up
ENSSSCG00000028048	1.29288	3.48194	25.2853	4.94e-07	6.83e-06	up
ENSSSCG00000040366	-1.95791	2.05406	25.2833	4.95e-07	6.83e-06	down
ENSSSCG00000016273	2.1356	0.737549	25.2831	4.95e-07	6.83e-06	up
ENSSSCG00000038215	4.0266	-1.0193	25.2644	5e-07	6.89e-06	up
ENSSSCG00000035355	1.2591	4.13952	25.2613	5.01e-07	6.9e-06	up
ENSSSCG00000028931	2.45821	-0.123509	25.2537	5.03e-07	6.91e-06	up
ENSSSCG00000035937	2.77969	3.63967	25.2441	5.05e-07	6.94e-06	up
ENSSSCG00000004039	1.25378	5.31145	25.2403	5.06e-07	6.95e-06	up
ENSSSCG00000020853	1.04848	6.35731	25.2304	5.09e-07	6.98e-06	up
ENSSSCG00000014982	5.6913	3.16467	25.2204	5.11e-07	7e-06	up
ENSSSCG00000036742	1.69756	1.76839	25.2167	5.12e-07	7.01e-06	up
ENSSSCG00000031111	3.95927	7.02186	25.2142	5.13e-07	7.01e-06	up
ENSSSCG00000006719	-1.28822	8.83493	25.1923	5.19e-07	7.08e-06	down
ENSSSCG00000014672	1.68755	1.72845	25.1874	5.2e-07	7.09e-06	up
ENSSSCG00000027365	1.73742	4.25766	25.1479	5.31e-07	7.23e-06	up
ENSSSCG00000023784	1.62766	5.62676	25.1164	5.4e-07	7.33e-06	up
ENSSSCG00000017879	1.17995	4.67692	25.1013	5.44e-07	7.38e-06	up
ENSSSCG00000005481	1.00218	4.36924	25.0682	5.53e-07	7.5e-06	up
ENSSSCG00000000571	1.08051	5.35398	25.0552	5.57e-07	7.54e-06	up
ENSSSCG00000029536	3.68001	2.22874	25.0313	5.64e-07	7.62e-06	up
ENSSSCG00000015396	2.87698	1.20551	25.0289	5.65e-07	7.62e-06	up
ENSSSCG00000010955	1.33483	7.03953	25.0088	5.71e-07	7.69e-06	up
ENSSSCG00000007073	1.73737	1.66139	25.0035	5.72e-07	7.71e-06	up
ENSSSCG00000017643	1.20652	3.69423	24.9857	5.78e-07	7.77e-06	up
ENSSSCG00000004962	1.22917	3.44146	24.9816	5.79e-07	7.77e-06	up
ENSSSCG00000031716	3.58023	-0.612479	24.9801	5.79e-07	7.77e-06	up
ENSSSCG00000004898	1.11096	4.0376	24.9632	5.84e-07	7.83e-06	up
ENSSSCG00000016591	2.0213	2.13104	24.9332	5.94e-07	7.94e-06	up
ENSSSCG00000036201	1.42385	6.65212	24.9113	6e-07	8.03e-06	up
ENSSSCG00000030260	1.50965	5.76073	24.85	6.2e-07	8.28e-06	up
ENSSSCG00000032288	1.35925	5.77144	24.8182	6.3e-07	8.41e-06	up
ENSSSCG00000007523	-1.37692	2.76219	24.8078	6.33e-07	8.43e-06	down
ENSSSCG00000024396	3.01973	-0.863657	24.8069	6.34e-07	8.43e-06	up
ENSSSCG00000014316	1.20848	5.73795	24.7957	6.37e-07	8.48e-06	up
ENSSSCG00000016830	-1.44123	3.32509	24.7929	6.38e-07	8.48e-06	down
ENSSSCG00000040920	-1.47862	7.08025	24.7835	6.41e-07	8.51e-06	down
ENSSSCG00000018050	1.44158	3.17046	24.7768	6.44e-07	8.54e-06	up
ENSSSCG00000007850	2.10635	1.88995	24.7459	6.54e-07	8.66e-06	up
ENSSSCG00000020906	2.06502	5.30583	24.7291	6.6e-07	8.73e-06	up
ENSSSCG00000027565	1.12176	4.42897	24.7249	6.61e-07	8.74e-06	up
ENSSSCG00000014034	1.22329	3.44461	24.708	6.67e-07	8.81e-06	up
ENSSSCG00000008119	2.28084	1.13121	24.6559	6.85e-07	9.04e-06	up
ENSSSCG00000005279	-3.73861	-1.00885	24.635	6.93e-07	9.13e-06	down
ENSSSCG00000005177	2.70487	1.71661	24.6287	6.95e-07	9.15e-06	up
ENSSSCG00000025097	1.77056	1.22497	24.6185	6.99e-07	9.18e-06	up
ENSSSCG00000001725	1.07415	5.78817	24.6176	6.99e-07	9.18e-06	up
ENSSSCG00000027826	1.19579	5.49594	24.6162	7e-07	9.18e-06	up
ENSSSCG00000001422	-1.57766	3.72783	24.5701	7.17e-07	9.38e-06	down
ENSSSCG00000015083	1.0166	6.29741	24.5451	7.26e-07	9.48e-06	up
ENSSSCG00000000802	3.73013	0.358104	24.5413	7.27e-07	9.48e-06	up
ENSSSCG00000012027	1.16467	4.22343	24.5406	7.28e-07	9.48e-06	up
ENSSSCG00000000433	2.2143	0.345371	24.5404	7.28e-07	9.48e-06	up
ENSSSCG00000039057	2.63903	0.699746	24.5334	7.3e-07	9.51e-06	up
ENSSSCG00000040885	4.63371	-0.555199	24.5087	7.4e-07	9.62e-06	up
ENSSSCG00000033146	1.1243	6.22068	24.3984	7.83e-07	1.01e-05	up
ENSSSCG00000008396	1.4005	3.37708	24.3834	7.89e-07	1.02e-05	up
ENSSSCG00000002962	2.94363	-0.698844	24.3789	7.91e-07	1.02e-05	up
ENSSSCG00000038257	2.53183	0.411143	24.3725	7.94e-07	1.02e-05	up
ENSSSCG00000032769	-1.54666	2.138	24.3626	7.98e-07	1.03e-05	down
ENSSSCG00000006874	1.53113	2.70804	24.3459	8.05e-07	1.03e-05	up
ENSSSCG00000023760	1.32518	4.08254	24.3451	8.05e-07	1.03e-05	up
ENSSSCG00000035243	2.20212	1.62665	24.3203	8.16e-07	1.05e-05	up
ENSSSCG00000000216	-1.9984	4.89581	24.2638	8.4e-07	1.08e-05	down
ENSSSCG00000015237	1.11443	5.29761	24.258	8.43e-07	1.08e-05	up
ENSSSCG00000036534	3.109	-1.27732	24.2516	8.45e-07	1.08e-05	up
ENSSSCG00000010536	1.6433	2.51712	24.2501	8.46e-07	1.08e-05	up
ENSSSCG00000031715	1.14841	3.6631	24.2241	8.58e-07	1.09e-05	up
ENSSSCG00000008973	1.07857	4.75895	24.1982	8.69e-07	1.11e-05	up
ENSSSCG00000039341	3.45369	2.54397	24.1803	8.77e-07	1.12e-05	up
ENSSSCG00000038080	1.27431	4.58455	24.1562	8.88e-07	1.13e-05	up
ENSSSCG00000024065	1.68586	1.80686	24.1203	9.05e-07	1.15e-05	up
ENSSSCG00000022504	-1.2137	5.60881	24.0982	9.15e-07	1.16e-05	down
ENSSSCG00000016625	1.05501	4.42027	24.0951	9.17e-07	1.16e-05	up
ENSSSCG00000035077	3.01395	1.76916	24.0815	9.23e-07	1.17e-05	up
ENSSSCG00000012883	-3.757	-0.790692	24.0347	9.46e-07	1.2e-05	down
ENSSSCG00000002443	2.54607	5.28429	23.9502	9.89e-07	1.24e-05	up
ENSSSCG00000009738	4.45035	1.47771	23.9256	1e-06	1.25e-05	up
ENSSSCG00000005593	1.47611	3.39637	23.9083	1.01e-06	1.26e-05	up
ENSSSCG00000007286	1.03841	3.64364	23.9032	1.01e-06	1.27e-05	up
ENSSSCG00000013598	1.38389	3.67868	23.9019	1.01e-06	1.27e-05	up
ENSSSCG00000031694	-2.06259	1.93383	23.8803	1.03e-06	1.28e-05	down
ENSSSCG00000008021	1.56355	2.90024	23.8237	1.06e-06	1.32e-05	up
ENSSSCG00000039813	-2.02717	1.58376	23.8147	1.06e-06	1.32e-05	down
ENSSSCG00000011765	-1.12028	4.35869	23.8105	1.06e-06	1.32e-05	down
ENSSSCG00000008101	1.31468	6.0887	23.7938	1.07e-06	1.33e-05	up
ENSSSCG00000040162	1.02299	6.16012	23.7888	1.08e-06	1.33e-05	up
ENSSSCG00000016267	-1.16039	9.88492	23.745	1.1e-06	1.36e-05	down
ENSSSCG00000017236	2.1921	0.801911	23.7219	1.11e-06	1.38e-05	up
ENSSSCG00000039013	1.6173	6.44258	23.7172	1.12e-06	1.38e-05	up
ENSSSCG00000007189	-1.13465	4.75229	23.7134	1.12e-06	1.38e-05	down
ENSSSCG00000006199	1.24627	4.15648	23.7075	1.12e-06	1.38e-05	up
ENSSSCG00000015545	-1.32329	10.3054	23.7011	1.13e-06	1.39e-05	down
ENSSSCG00000011463	1.55437	2.56947	23.6989	1.13e-06	1.39e-05	up
ENSSSCG00000014431	1.31479	3.1959	23.6943	1.13e-06	1.39e-05	up
ENSSSCG00000005939	5.18667	-1.80113	23.6448	1.16e-06	1.42e-05	up
ENSSSCG00000016444	1.35762	3.31365	23.6423	1.16e-06	1.42e-05	up
ENSSSCG00000011538	1.16593	3.86932	23.6181	1.17e-06	1.44e-05	up
ENSSSCG00000014182	1.3481	5.83262	23.6169	1.18e-06	1.44e-05	up
ENSSSCG00000025134	1.68455	2.11476	23.601	1.19e-06	1.45e-05	up
ENSSSCG00000024439	2.56057	3.38339	23.5802	1.2e-06	1.47e-05	up
ENSSSCG00000040989	1.56584	4.81896	23.5705	1.2e-06	1.47e-05	up
ENSSSCG00000015559	1.44922	3.11337	23.5215	1.24e-06	1.51e-05	up
ENSSSCG00000029371	1.3644	3.7779	23.5204	1.24e-06	1.51e-05	up
ENSSSCG00000023933	2.74922	1.40025	23.5071	1.24e-06	1.52e-05	up
ENSSSCG00000015298	-1.16908	7.83278	23.5042	1.25e-06	1.52e-05	down
ENSSSCG00000036152	1.97742	3.15711	23.5023	1.25e-06	1.52e-05	up
ENSSSCG00000025629	1.46385	4.33577	23.4989	1.25e-06	1.52e-05	up
ENSSSCG00000002444	1.46013	3.49404	23.4859	1.26e-06	1.53e-05	up
ENSSSCG00000013114	1.39784	3.49984	23.4744	1.27e-06	1.54e-05	up
ENSSSCG00000031955	5.74657	-1.43951	23.4566	1.28e-06	1.55e-05	up
ENSSSCG00000014391	1.13245	5.2443	23.4048	1.31e-06	1.59e-05	up
ENSSSCG00000036223	2.78417	1.00151	23.3664	1.34e-06	1.62e-05	up
ENSSSCG00000001988	1.37564	3.19261	23.3658	1.34e-06	1.62e-05	up
ENSSSCG00000020873	1.325	4.54074	23.3627	1.34e-06	1.62e-05	up
ENSSSCG00000039615	-1.47431	2.38494	23.3211	1.37e-06	1.65e-05	down
ENSSSCG00000034570	1.92264	3.67453	23.3106	1.38e-06	1.65e-05	up
ENSSSCG00000006173	1.94254	0.664117	23.2877	1.39e-06	1.67e-05	up
ENSSSCG00000016061	1.1886	5.62225	23.2806	1.4e-06	1.68e-05	up
ENSSSCG00000011723	-1.6766	2.24283	23.2543	1.42e-06	1.7e-05	down
ENSSSCG00000001621	1.08494	3.75751	23.2244	1.44e-06	1.73e-05	up
ENSSSCG00000032777	5.15008	0.289682	23.2222	1.44e-06	1.73e-05	up
ENSSSCG00000004082	1.14548	3.64108	23.2099	1.45e-06	1.74e-05	up
ENSSSCG00000014219	-1.36214	4.94799	23.1901	1.47e-06	1.75e-05	down
ENSSSCG00000017614	1.25495	3.08103	23.1895	1.47e-06	1.75e-05	up
ENSSSCG00000004128	-2.12134	0.711828	23.1772	1.48e-06	1.76e-05	down
ENSSSCG00000001440	1.18845	4.87401	23.1753	1.48e-06	1.76e-05	up
ENSSSCG00000031122	-2.24055	-0.100125	23.1324	1.51e-06	1.8e-05	down
ENSSSCG00000034163	2.85919	0.0209283	23.126	1.52e-06	1.8e-05	up
ENSSSCG00000016634	1.04448	6.81127	23.116	1.53e-06	1.81e-05	up
ENSSSCG00000016233	1.10026	7.09258	23.1137	1.53e-06	1.81e-05	up
ENSSSCG00000032607	3.85389	0.528579	23.0904	1.55e-06	1.83e-05	up
ENSSSCG00000007170	-1.2224	5.60862	23.0886	1.55e-06	1.83e-05	down
ENSSSCG00000012181	1.13236	3.27888	23.0496	1.58e-06	1.86e-05	up
ENSSSCG00000035403	1.72959	1.11838	23.0481	1.58e-06	1.86e-05	up
ENSSSCG00000016314	2.71301	-0.460705	23.0341	1.59e-06	1.87e-05	up
ENSSSCG00000033919	1.54226	4.09564	23.0169	1.61e-06	1.89e-05	up
ENSSSCG00000037885	2.49166	-0.98658	22.9903	1.63e-06	1.91e-05	up
ENSSSCG00000034242	4.03348	-0.0544906	22.9403	1.67e-06	1.96e-05	up
ENSSSCG00000000577	-2.75002	0.367292	22.9193	1.69e-06	1.98e-05	down
ENSSSCG00000029482	1.66955	2.66089	22.8479	1.75e-06	2.05e-05	up
ENSSSCG00000034539	3.67732	-0.149464	22.8377	1.76e-06	2.06e-05	up
ENSSSCG00000010908	1.24223	3.81331	22.8368	1.76e-06	2.06e-05	up
ENSSSCG00000031487	1.25288	4.12621	22.7824	1.81e-06	2.11e-05	up
ENSSSCG00000029968	-2.96338	0.967608	22.7632	1.83e-06	2.13e-05	down
ENSSSCG00000006286	2.57779	0.540247	22.754	1.84e-06	2.14e-05	up
ENSSSCG00000007927	1.65457	4.31186	22.7453	1.85e-06	2.14e-05	up
ENSSSCG00000003266	1.52492	3.54528	22.7211	1.87e-06	2.17e-05	up
ENSSSCG00000005472	1.63384	1.88779	22.7051	1.89e-06	2.19e-05	up
ENSSSCG00000039947	1.74556	1.89998	22.6875	1.91e-06	2.2e-05	up
ENSSSCG00000004919	1.04814	4.22527	22.6703	1.92e-06	2.22e-05	up
ENSSSCG00000016450	1.13298	3.93993	22.6661	1.93e-06	2.22e-05	up
ENSSSCG00000025901	-1.02723	4.46414	22.6523	1.94e-06	2.23e-05	down
ENSSSCG00000030388	3.08876	3.06207	22.645	1.95e-06	2.24e-05	up
ENSSSCG00000028896	5.43442	-1.54895	22.6393	1.95e-06	2.25e-05	up
ENSSSCG00000016502	1.04377	3.43682	22.5834	2.01e-06	2.31e-05	up
ENSSSCG00000007157	2.7127	0.466424	22.5705	2.03e-06	2.32e-05	up
ENSSSCG00000009754	-2.29995	0.855606	22.5559	2.04e-06	2.33e-05	down
ENSSSCG00000011640	1.67427	4.158	22.5479	2.05e-06	2.34e-05	up
ENSSSCG00000022569	4.7123	0.885622	22.5263	2.07e-06	2.37e-05	up
ENSSSCG00000032360	-1.53627	3.24323	22.5097	2.09e-06	2.38e-05	down
ENSSSCG00000017257	1.96281	0.321073	22.5008	2.1e-06	2.39e-05	up
ENSSSCG00000000455	1.41815	2.36449	22.4982	2.1e-06	2.39e-05	up
ENSSSCG00000029515	2.38876	1.18389	22.4507	2.16e-06	2.45e-05	up
ENSSSCG00000001137	-1.02306	3.98003	22.4231	2.19e-06	2.49e-05	down
ENSSSCG00000002469	1.97944	2.61071	22.3992	2.21e-06	2.51e-05	up
ENSSSCG00000020785	1.4397	4.0307	22.3878	2.23e-06	2.53e-05	up
ENSSSCG00000024914	4.01399	5.17683	22.3771	2.24e-06	2.54e-05	up
ENSSSCG00000012138	3.45941	-0.26684	22.3227	2.3e-06	2.61e-05	up
ENSSSCG00000032558	5.543	0.681231	22.3212	2.31e-06	2.61e-05	up
ENSSSCG00000003407	1.66602	1.6026	22.318	2.31e-06	2.61e-05	up
ENSSSCG00000016200	1.83834	1.03961	22.3017	2.33e-06	2.63e-05	up
ENSSSCG00000005494	-1.67249	5.4526	22.3011	2.33e-06	2.63e-05	down
ENSSSCG00000000146	1.69094	7.50099	22.3004	2.33e-06	2.63e-05	up
ENSSSCG00000033191	1.76354	2.18335	22.2897	2.34e-06	2.64e-05	up
ENSSSCG00000015770	1.11627	4.28875	22.2869	2.35e-06	2.64e-05	up
ENSSSCG00000004475	2.5771	-0.904764	22.2851	2.35e-06	2.64e-05	up
ENSSSCG00000013976	6.0351	1.27685	22.2811	2.36e-06	2.64e-05	up
ENSSSCG00000031970	1.5789	1.5559	22.2614	2.38e-06	2.67e-05	up
ENSSSCG00000006547	1.03204	4.2296	22.2536	2.39e-06	2.68e-05	up
ENSSSCG00000010593	1.63097	1.44852	22.2371	2.41e-06	2.7e-05	up
ENSSSCG00000006979	1.67929	2.09408	22.2232	2.43e-06	2.72e-05	up
ENSSSCG00000003971	1.07033	3.70069	22.2087	2.45e-06	2.73e-05	up
ENSSSCG00000004612	1.4144	2.13801	22.1955	2.46e-06	2.75e-05	up
ENSSSCG00000030879	4.39884	4.22159	22.1854	2.48e-06	2.76e-05	up
ENSSSCG00000004755	1.10923	3.94193	22.1703	2.5e-06	2.78e-05	up
ENSSSCG00000002478	3.66663	3.37038	22.11	2.57e-06	2.86e-05	up
ENSSSCG00000011717	-1.72226	1.81666	22.1086	2.58e-06	2.86e-05	down
ENSSSCG00000004758	-1.44209	4.20885	22.0983	2.59e-06	2.87e-05	down
ENSSSCG00000012053	3.03196	-0.764936	22.0791	2.62e-06	2.9e-05	up
ENSSSCG00000032721	1.65845	1.46896	22.0783	2.62e-06	2.9e-05	up
ENSSSCG00000033606	-1.57989	1.61565	22.0435	2.67e-06	2.95e-05	down
ENSSSCG00000010755	1.55102	1.88588	21.9884	2.74e-06	3.03e-05	up
ENSSSCG00000013144	1.12762	4.81425	21.9764	2.76e-06	3.04e-05	up
ENSSSCG00000015802	1.3572	2.90354	21.9403	2.81e-06	3.09e-05	up
ENSSSCG00000007926	1.98634	1.76095	21.9315	2.83e-06	3.1e-05	up
ENSSSCG00000025034	1.03334	7.06255	21.9219	2.84e-06	3.12e-05	up
ENSSSCG00000025686	1.59161	1.80822	21.8944	2.88e-06	3.16e-05	up
ENSSSCG00000029938	-1.11301	10.3722	21.8778	2.91e-06	3.18e-05	down
ENSSSCG00000017389	1.17412	5.72408	21.8098	3.01e-06	3.29e-05	up
ENSSSCG00000015211	1.16653	3.19356	21.8073	3.01e-06	3.29e-05	up
ENSSSCG00000010816	1.46459	3.02242	21.7959	3.03e-06	3.31e-05	up
ENSSSCG00000021873	-1.51421	3.97396	21.7502	3.11e-06	3.38e-05	down
ENSSSCG00000036844	3.1733	-1.42019	21.7391	3.12e-06	3.4e-05	up
ENSSSCG00000010451	1.80075	1.21164	21.7326	3.13e-06	3.41e-05	up
ENSSSCG00000003366	2.49485	-0.127493	21.7152	3.16e-06	3.44e-05	up
ENSSSCG00000015894	2.27136	4.75134	21.6822	3.22e-06	3.49e-05	up
ENSSSCG00000034262	1.37526	2.16616	21.6485	3.27e-06	3.54e-05	up
ENSSSCG00000035867	1.48115	2.05252	21.5865	3.38e-06	3.65e-05	up
ENSSSCG00000015913	2.70198	-1.25416	21.582	3.39e-06	3.66e-05	up
ENSSSCG00000026697	1.03956	4.74265	21.5807	3.39e-06	3.66e-05	up
ENSSSCG00000031110	1.81703	1.29165	21.568	3.42e-06	3.67e-05	up
ENSSSCG00000008509	1.03999	4.69605	21.5567	3.44e-06	3.69e-05	up
ENSSSCG00000031474	2.77349	1.85642	21.5446	3.46e-06	3.71e-05	up
ENSSSCG00000015379	3.23154	-0.90609	21.5415	3.46e-06	3.71e-05	up
ENSSSCG00000024344	1.19556	3.60678	21.4981	3.54e-06	3.79e-05	up
ENSSSCG00000027472	-1.06766	8.33094	21.4816	3.57e-06	3.82e-05	down
ENSSSCG00000027877	2.13851	-0.0173326	21.4631	3.61e-06	3.85e-05	up
ENSSSCG00000000910	1.00158	3.65098	21.441	3.65e-06	3.89e-05	up
ENSSSCG00000034948	1.60806	1.97423	21.4147	3.7e-06	3.94e-05	up
ENSSSCG00000008813	5.6115	0.0504117	21.4075	3.71e-06	3.96e-05	up
ENSSSCG00000001846	2.21562	-0.329758	21.3983	3.73e-06	3.97e-05	up
ENSSSCG00000021815	2.05961	-0.981031	21.3751	3.78e-06	4.02e-05	up
ENSSSCG00000036948	4.00685	3.07065	21.3645	3.8e-06	4.04e-05	up
ENSSSCG00000000232	1.18338	5.72295	21.3354	3.86e-06	4.1e-05	up
ENSSSCG00000017383	2.10058	1.01804	21.3126	3.9e-06	4.14e-05	up
ENSSSCG00000029754	-1.1203	8.13746	21.311	3.9e-06	4.14e-05	down
ENSSSCG00000014029	2.2661	1.34935	21.3047	3.92e-06	4.15e-05	up
ENSSSCG00000029998	1.10557	4.0559	21.2828	3.96e-06	4.19e-05	up
ENSSSCG00000036787	1.20136	3.5161	21.2749	3.98e-06	4.21e-05	up
ENSSSCG00000037449	1.15866	6.04445	21.2477	4.04e-06	4.26e-05	up
ENSSSCG00000031925	1.183	4.56291	21.2431	4.05e-06	4.27e-05	up
ENSSSCG00000036237	2.36638	3.41979	21.2424	4.05e-06	4.27e-05	up
ENSSSCG00000014257	2.24756	3.31221	21.2348	4.06e-06	4.28e-05	up
ENSSSCG00000002847	-1.08242	7.01813	21.1943	4.15e-06	4.36e-05	down
ENSSSCG00000004479	1.05819	3.49368	21.1911	4.16e-06	4.37e-05	up
ENSSSCG00000013667	1.40164	4.2595	21.1573	4.23e-06	4.44e-05	up
ENSSSCG00000005778	2.06684	0.272947	21.1411	4.27e-06	4.48e-05	up
ENSSSCG00000008741	2.96431	4.04023	21.1377	4.27e-06	4.48e-05	up
ENSSSCG00000011453	2.72556	0.755492	21.1122	4.33e-06	4.53e-05	up
ENSSSCG00000004236	1.38746	4.2244	21.1072	4.34e-06	4.54e-05	up
ENSSSCG00000025535	-1.26787	2.97969	21.0994	4.36e-06	4.55e-05	down
ENSSSCG00000003156	-1.39422	2.55502	21.0594	4.45e-06	4.64e-05	down
ENSSSCG00000011819	1.54205	1.74256	21.0146	4.56e-06	4.74e-05	up
ENSSSCG00000008392	-1.18042	3.2335	21.0042	4.58e-06	4.77e-05	down
ENSSSCG00000013614	1.66036	4.31887	20.9803	4.64e-06	4.82e-05	up
ENSSSCG00000009644	-1.244	8.1702	20.9776	4.65e-06	4.82e-05	down
ENSSSCG00000012060	1.47573	2.31102	20.9547	4.7e-06	4.87e-05	up
ENSSSCG00000005604	1.14812	3.27784	20.9193	4.79e-06	4.96e-05	up
ENSSSCG00000023018	3.82336	2.48495	20.8975	4.85e-06	5.01e-05	up
ENSSSCG00000035068	4.51343	0.433984	20.8625	4.93e-06	5.09e-05	up
ENSSSCG00000031780	-1.64716	2.1096	20.8341	5.01e-06	5.16e-05	down
ENSSSCG00000004932	-1.28291	2.7958	20.8289	5.02e-06	5.17e-05	down
ENSSSCG00000021557	1.45363	2.65105	20.8286	5.02e-06	5.17e-05	up
ENSSSCG00000035420	1.04425	4.20572	20.7889	5.13e-06	5.27e-05	up
ENSSSCG00000017277	1.06256	7.78227	20.7662	5.19e-06	5.33e-05	up
ENSSSCG00000026043	-1.4319	4.20516	20.7616	5.2e-06	5.33e-05	down
ENSSSCG00000032691	2.57369	1.2234	20.7584	5.21e-06	5.34e-05	up
ENSSSCG00000016974	-1.20538	4.50958	20.7576	5.21e-06	5.34e-05	down
ENSSSCG00000038185	2.92231	2.49657	20.7466	5.24e-06	5.36e-05	up
ENSSSCG00000036575	1.32767	2.90154	20.7048	5.36e-06	5.48e-05	up
ENSSSCG00000009431	-1.02485	4.04221	20.699	5.37e-06	5.49e-05	down
ENSSSCG00000026701	-1.04984	3.44151	20.6636	5.47e-06	5.59e-05	down
ENSSSCG00000003753	2.68011	1.20483	20.6578	5.49e-06	5.6e-05	up
ENSSSCG00000038508	1.35989	3.18794	20.6569	5.49e-06	5.6e-05	up
ENSSSCG00000017200	1.32328	4.44304	20.6551	5.5e-06	5.6e-05	up
ENSSSCG00000023004	2.3378	0.4185	20.6434	5.53e-06	5.63e-05	up
ENSSSCG00000001463	1.77555	1.77366	20.637	5.55e-06	5.64e-05	up
ENSSSCG00000014628	1.04454	4.78465	20.6332	5.56e-06	5.65e-05	up
ENSSSCG00000031423	1.84622	3.5584	20.6318	5.57e-06	5.65e-05	up
ENSSSCG00000001595	1.23871	3.87852	20.6173	5.61e-06	5.69e-05	up
ENSSSCG00000009228	2.58351	0.299895	20.5858	5.7e-06	5.78e-05	up
ENSSSCG00000008578	1.07637	3.34984	20.5673	5.76e-06	5.83e-05	up
ENSSSCG00000016614	1.90506	2.74029	20.554	5.8e-06	5.86e-05	up
ENSSSCG00000026520	2.64474	0.821044	20.5376	5.85e-06	5.89e-05	up
ENSSSCG00000002385	1.16248	4.86379	20.5229	5.89e-06	5.93e-05	up
ENSSSCG00000010381	1.41687	2.28408	20.5158	5.91e-06	5.95e-05	up
ENSSSCG00000031865	4.2022	5.52329	20.5138	5.92e-06	5.95e-05	up
ENSSSCG00000002893	1.85801	1.0848	20.5093	5.93e-06	5.96e-05	up
ENSSSCG00000016129	2.05473	2.5402	20.5078	5.94e-06	5.96e-05	up
ENSSSCG00000021988	1.53675	4.71984	20.5066	5.94e-06	5.96e-05	up
ENSSSCG00000017956	1.20218	5.15194	20.504	5.95e-06	5.96e-05	up
ENSSSCG00000000649	1.15527	3.93433	20.4946	5.98e-06	5.98e-05	up
ENSSSCG00000008038	1.03664	6.53669	20.4862	6.01e-06	6.01e-05	up
ENSSSCG00000024158	1.30662	2.89219	20.4603	6.09e-06	6.08e-05	up
ENSSSCG00000004401	3.92487	0.00655018	20.4543	6.11e-06	6.09e-05	up
ENSSSCG00000024428	-1.32774	2.30852	20.4304	6.18e-06	6.16e-05	down
ENSSSCG00000016068	1.1024	3.57062	20.4209	6.21e-06	6.19e-05	up
ENSSSCG00000031317	-1.35075	3.00234	20.4107	6.25e-06	6.22e-05	down
ENSSSCG00000038439	1.35366	4.64332	20.4097	6.25e-06	6.22e-05	up
ENSSSCG00000000837	1.48578	3.53354	20.3897	6.32e-06	6.27e-05	up
ENSSSCG00000023975	1.35827	4.2899	20.3505	6.45e-06	6.39e-05	up
ENSSSCG00000024520	-2.78869	-0.850933	20.3184	6.56e-06	6.49e-05	down
ENSSSCG00000005369	4.44336	-0.96207	20.3163	6.56e-06	6.5e-05	up
ENSSSCG00000029592	1.84668	4.52343	20.3147	6.57e-06	6.5e-05	up
ENSSSCG00000029675	4.65049	3.59156	20.3073	6.59e-06	6.52e-05	up
ENSSSCG00000033025	1.01783	3.7583	20.2938	6.64e-06	6.56e-05	up
ENSSSCG00000010494	1.13897	5.47518	20.2752	6.71e-06	6.62e-05	up
ENSSSCG00000009285	-2.5752	0.190298	20.272	6.72e-06	6.63e-05	down
ENSSSCG00000030638	1.51057	4.3567	20.2498	6.8e-06	6.69e-05	up
ENSSSCG00000031503	1.65921	3.27091	20.2415	6.83e-06	6.71e-05	up
ENSSSCG00000028662	1.15052	2.98042	20.2354	6.85e-06	6.73e-05	up
ENSSSCG00000040266	2.37571	-0.296202	20.1916	7.01e-06	6.88e-05	up
ENSSSCG00000027466	1.10039	6.63955	20.1833	7.04e-06	6.9e-05	up
ENSSSCG00000023084	1.44653	3.77515	20.1825	7.04e-06	6.9e-05	up
ENSSSCG00000017330	1.22874	2.72925	20.1388	7.2e-06	7.05e-05	up
ENSSSCG00000006788	1.78017	0.791274	20.1282	7.24e-06	7.08e-05	up
ENSSSCG00000002442	3.61594	-2.1253	20.1106	7.31e-06	7.13e-05	up
ENSSSCG00000025647	1.65125	5.36576	20.1015	7.34e-06	7.15e-05	up
ENSSSCG00000025621	2.10317	-0.258148	20.0967	7.36e-06	7.16e-05	up
ENSSSCG00000002315	3.38023	0.119396	20.0883	7.39e-06	7.19e-05	up
ENSSSCG00000030209	1.12558	3.60733	20.0717	7.46e-06	7.24e-05	up
ENSSSCG00000004291	1.31919	2.9167	20.0685	7.47e-06	7.25e-05	up
ENSSSCG00000022309	1.16399	5.61297	20.062	7.5e-06	7.27e-05	up
ENSSSCG00000025038	3.40487	-1.10276	20.0498	7.55e-06	7.31e-05	up
ENSSSCG00000024518	1.72132	1.50727	20.0187	7.67e-06	7.41e-05	up
ENSSSCG00000008966	1.78271	2.70192	20.0053	7.72e-06	7.46e-05	up
ENSSSCG00000011451	3.57495	1.70893	19.9912	7.78e-06	7.51e-05	up
ENSSSCG00000009166	1.04004	3.57542	19.9896	7.79e-06	7.51e-05	up
ENSSSCG00000017896	2.25266	0.627722	19.9732	7.85e-06	7.57e-05	up
ENSSSCG00000001834	1.0088	7.6264	19.957	7.92e-06	7.62e-05	up
ENSSSCG00000006731	2.62369	0.682193	19.956	7.92e-06	7.62e-05	up
ENSSSCG00000023133	1.95035	2.19315	19.9549	7.93e-06	7.62e-05	up
ENSSSCG00000035847	1.61733	2.08817	19.9253	8.05e-06	7.73e-05	up
ENSSSCG00000010456	-1.01672	4.25695	19.9154	8.09e-06	7.77e-05	down
ENSSSCG00000005222	2.49872	3.82522	19.8271	8.48e-06	8.11e-05	up
ENSSSCG00000037184	1.39671	2.2732	19.8185	8.52e-06	8.14e-05	up
ENSSSCG00000006664	1.66983	2.52646	19.8115	8.55e-06	8.15e-05	up
ENSSSCG00000026943	1.6471	2.18942	19.804	8.58e-06	8.18e-05	up
ENSSSCG00000000916	-1.03542	9.95097	19.7892	8.65e-06	8.23e-05	down
ENSSSCG00000034610	-1.92892	1.96512	19.7828	8.68e-06	8.25e-05	down
ENSSSCG00000033329	-1.01548	4.40698	19.7812	8.68e-06	8.25e-05	down
ENSSSCG00000035940	1.02951	4.35752	19.7665	8.75e-06	8.3e-05	up
ENSSSCG00000013377	6.10456	-0.375735	19.7588	8.79e-06	8.33e-05	up
ENSSSCG00000012156	-1.01421	4.36638	19.7533	8.81e-06	8.34e-05	down
ENSSSCG00000002412	1.38228	2.33544	19.7418	8.86e-06	8.39e-05	up
ENSSSCG00000001746	4.05562	2.02147	19.7374	8.88e-06	8.4e-05	up
ENSSSCG00000024310	1.72909	5.97699	19.734	8.9e-06	8.41e-05	up
ENSSSCG00000017723	1.2623	3.09542	19.7143	8.99e-06	8.49e-05	up
ENSSSCG00000040388	1.09914	4.17445	19.699	9.06e-06	8.55e-05	up
ENSSSCG00000035027	1.43893	1.97689	19.6899	9.11e-06	8.58e-05	up
ENSSSCG00000010224	2.24936	-0.0450385	19.6828	9.14e-06	8.6e-05	up
ENSSSCG00000011245	1.04901	3.26982	19.6797	9.16e-06	8.61e-05	up
ENSSSCG00000006479	-2.20514	-0.631309	19.6263	9.42e-06	8.84e-05	down
ENSSSCG00000001570	1.99745	0.698084	19.6225	9.44e-06	8.85e-05	up
ENSSSCG00000007730	1.98828	-0.523898	19.5972	9.56e-06	8.96e-05	up
ENSSSCG00000006357	1.16979	3.96542	19.5899	9.6e-06	8.99e-05	up
ENSSSCG00000025086	5.08805	2.1202	19.5696	9.7e-06	9.06e-05	up
ENSSSCG00000014833	1.48803	2.38229	19.5695	9.7e-06	9.06e-05	up
ENSSSCG00000001052	1.19839	3.66576	19.5579	9.76e-06	9.11e-05	up
ENSSSCG00000030016	1.44073	2.70817	19.5231	9.94e-06	9.26e-05	up
ENSSSCG00000022246	1.13988	5.24652	19.505	1e-05	9.33e-05	up
ENSSSCG00000012198	-2.1166	0.573149	19.4794	1.02e-05	9.44e-05	down
ENSSSCG00000005641	1.24324	3.55863	19.4406	1.04e-05	9.63e-05	up
ENSSSCG00000033844	2.95008	3.09155	19.4326	1.04e-05	9.66e-05	up
ENSSSCG00000037646	1.0074	3.4773	19.3606	1.08e-05	0.000100068	up
ENSSSCG00000023762	1.60679	1.77462	19.3605	1.08e-05	0.000100068	up
ENSSSCG00000001716	1.91773	1.97043	19.3346	1.1e-05	0.000101368	up
ENSSSCG00000002838	1.16503	3.37302	19.3275	1.1e-05	0.000101683	up
ENSSSCG00000020967	1.65007	1.82951	19.3195	1.11e-05	0.000101978	up
ENSSSCG00000007800	2.89458	-1.13297	19.3169	1.11e-05	0.000101992	up
ENSSSCG00000033637	1.70942	2.07975	19.3154	1.11e-05	0.000101996	up
ENSSSCG00000031897	1.78443	0.79295	19.3143	1.11e-05	0.000101996	up
ENSSSCG00000039027	-2.106	-0.250688	19.3092	1.11e-05	0.000102206	down
ENSSSCG00000014438	1.26189	2.84885	19.3023	1.12e-05	0.00010251	up
ENSSSCG00000012824	1.34974	2.00159	19.2847	1.13e-05	0.000103266	up
ENSSSCG00000028643	2.80004	-0.449085	19.2237	1.16e-05	0.000106346	up
ENSSSCG00000013393	-1.04175	8.37306	19.2014	1.18e-05	0.000107461	down
ENSSSCG00000031776	1.16723	3.24409	19.194	1.18e-05	0.000107808	up
ENSSSCG00000004968	1.83813	2.75156	19.1631	1.2e-05	0.000109502	up
ENSSSCG00000017215	1.08578	3.53972	19.1581	1.2e-05	0.000109718	up
ENSSSCG00000037137	3.97318	-1.79373	19.1557	1.2e-05	0.000109784	up
ENSSSCG00000035595	1.11632	3.20407	19.151	1.21e-05	0.000109987	up
ENSSSCG00000009720	1.42429	2.46044	19.1284	1.22e-05	0.000111226	up
ENSSSCG00000012371	2.18638	0.336739	19.1105	1.23e-05	0.000112116	up
ENSSSCG00000033623	1.18487	3.76331	19.1096	1.23e-05	0.000112116	up
ENSSSCG00000013043	-1.12594	3.26631	19.0897	1.25e-05	0.000113152	down
ENSSSCG00000035051	1.29	3.83022	19.083	1.25e-05	0.00011348	up
ENSSSCG00000038081	1.30373	5.32089	19.0406	1.28e-05	0.000115812	up
ENSSSCG00000016516	-1.08526	6.71961	19.0066	1.3e-05	0.000117671	down
ENSSSCG00000025834	1.78889	1.05721	18.9882	1.32e-05	0.000118563	up
ENSSSCG00000000663	2.22419	-0.278475	18.972	1.33e-05	0.000119377	up
ENSSSCG00000031201	1.01232	4.64063	18.961	1.33e-05	0.00011999	up
ENSSSCG00000039089	2.84573	0.55977	18.9532	1.34e-05	0.00012039	up
ENSSSCG00000020970	2.91594	2.41452	18.9523	1.34e-05	0.00012039	up
ENSSSCG00000036122	3.15121	-0.367163	18.9001	1.38e-05	0.000123581	up
ENSSSCG00000024071	1.08266	4.18126	18.883	1.39e-05	0.000124462	up
ENSSSCG00000004179	1.6355	2.50173	18.8739	1.4e-05	0.000124975	up
ENSSSCG00000027553	3.43768	0.0928613	18.8558	1.41e-05	0.000126032	up
ENSSSCG00000030217	1.39409	1.99003	18.8535	1.41e-05	0.000126087	up
ENSSSCG00000011800	-3.63792	0.0363673	18.8517	1.41e-05	0.000126128	down
ENSSSCG00000017052	1.07192	4.43673	18.8117	1.44e-05	0.000128484	up
ENSSSCG00000028338	1.06473	4.58384	18.8083	1.45e-05	0.000128632	up
ENSSSCG00000011916	-1.0036	8.4077	18.7976	1.45e-05	0.00012928	down
ENSSSCG00000034689	1.58007	2.47769	18.7758	1.47e-05	0.000130606	up
ENSSSCG00000028341	1.45783	2.00823	18.7704	1.47e-05	0.000130732	up
ENSSSCG00000036679	1.00611	4.1467	18.7321	1.5e-05	0.000133225	up
ENSSSCG00000028047	-1.01348	3.67605	18.7148	1.52e-05	0.000134353	down
ENSSSCG00000032644	1.14465	3.24249	18.6494	1.57e-05	0.000138878	up
ENSSSCG00000038867	1.12624	3.39232	18.6455	1.57e-05	0.000139073	up
ENSSSCG00000033189	1.26955	3.17664	18.6195	1.6e-05	0.000140808	up
ENSSSCG00000025770	1.07781	3.98492	18.6161	1.6e-05	0.000140974	up
ENSSSCG00000002383	1.33137	4.1038	18.6148	1.6e-05	0.000140989	up
ENSSSCG00000009278	2.29411	-0.0756545	18.6121	1.6e-05	0.000141104	up
ENSSSCG00000017569	1.91934	-0.106388	18.6063	1.61e-05	0.000141442	up
ENSSSCG00000012561	2.30467	-0.877699	18.6005	1.61e-05	0.00014179	up
ENSSSCG00000023611	1.07631	6.38148	18.5974	1.61e-05	0.000141932	up
ENSSSCG00000010278	1.77915	1.25857	18.5785	1.63e-05	0.00014326	up
ENSSSCG00000039416	1.19266	3.25317	18.5665	1.64e-05	0.000144081	up
ENSSSCG00000031579	1.79341	1.74262	18.5631	1.64e-05	0.000144252	up
ENSSSCG00000024933	1.07161	3.13326	18.5569	1.65e-05	0.00014463	up
ENSSSCG00000036033	1.37322	2.74081	18.5423	1.66e-05	0.000145657	up
ENSSSCG00000033736	-1.26719	2.30449	18.5346	1.67e-05	0.000146158	down
ENSSSCG00000037360	1.61483	11.221	18.5307	1.67e-05	0.000146342	up
ENSSSCG00000015747	-1.21061	5.25761	18.5299	1.67e-05	0.000146342	down
ENSSSCG00000001097	1.30684	2.59127	18.5271	1.68e-05	0.000146436	up
ENSSSCG00000017991	1.37704	1.60244	18.5263	1.68e-05	0.000146436	up
ENSSSCG00000033613	1.20471	2.76832	18.5195	1.68e-05	0.0001467	up
ENSSSCG00000032715	1.33172	3.34713	18.515	1.69e-05	0.000146955	up
ENSSSCG00000036933	1.29911	2.54777	18.4643	1.73e-05	0.000150282	up
ENSSSCG00000013664	1.19168	2.34382	18.4548	1.74e-05	0.00015085	up
ENSSSCG00000029460	1.04451	3.28007	18.4482	1.75e-05	0.000151285	up
ENSSSCG00000033849	1.45458	2.67003	18.4392	1.75e-05	0.000151819	up
ENSSSCG00000014823	3.38313	1.36376	18.4044	1.79e-05	0.000154249	up
ENSSSCG00000016882	1.46877	1.78759	18.3788	1.81e-05	0.000156057	up
ENSSSCG00000004340	1.19205	3.0277	18.374	1.82e-05	0.000156362	up
ENSSSCG00000008866	1.28102	3.84511	18.365	1.82e-05	0.000156914	up
ENSSSCG00000033001	1.59958	1.40659	18.2678	1.92e-05	0.00016434	up
ENSSSCG00000012818	1.27185	2.49949	18.2518	1.94e-05	0.000165633	up
ENSSSCG00000022351	1.00102	4.30567	18.2224	1.97e-05	0.000168011	up
ENSSSCG00000015281	-1.06384	4.88673	18.2028	1.99e-05	0.000169552	down
ENSSSCG00000006578	1.90449	0.83344	18.2008	1.99e-05	0.000169623	up
ENSSSCG00000007146	1.88583	1.83821	18.1705	2.02e-05	0.000172044	up
ENSSSCG00000017199	1.16684	3.33538	18.1659	2.02e-05	0.000172359	up
ENSSSCG00000008593	1.47085	2.03116	18.1508	2.04e-05	0.00017342	up
ENSSSCG00000011198	1.11105	4.29317	18.1478	2.04e-05	0.000173596	up
ENSSSCG00000021811	1.95158	0.740217	18.1273	2.07e-05	0.000175375	up
ENSSSCG00000017511	1.88389	1.20464	18.1253	2.07e-05	0.000175448	up
ENSSSCG00000003726	-1.26635	2.67614	18.1229	2.07e-05	0.000175575	down
ENSSSCG00000037154	4.95184	-1.37241	18.1115	2.08e-05	0.000176525	up
ENSSSCG00000002792	1.59675	1.20699	18.1075	2.09e-05	0.000176789	up
ENSSSCG00000009937	2.55098	-0.708	18.1009	2.1e-05	0.000177199	up
ENSSSCG00000005071	-1.36586	2.81197	18.0998	2.1e-05	0.000177199	down
ENSSSCG00000031889	1.12197	4.27783	18.0851	2.11e-05	0.000178252	up
ENSSSCG00000001788	-1.27775	4.89903	18.0748	2.12e-05	0.000178977	down
ENSSSCG00000037697	-1.08984	10.7807	18.0728	2.13e-05	0.000178994	down
ENSSSCG00000037762	2.26756	-0.565377	18.0495	2.15e-05	0.000180882	up
ENSSSCG00000003344	1.48294	3.6506	18.0319	2.17e-05	0.000182452	up
ENSSSCG00000002388	5.24991	-0.76385	18.0227	2.18e-05	0.000183126	up
ENSSSCG00000038357	-1.51078	1.52373	18.0172	2.19e-05	0.000183555	down
ENSSSCG00000005486	1.92039	0.801698	17.9744	2.24e-05	0.0001874	up
ENSSSCG00000040088	3.0999	0.956722	17.9587	2.26e-05	0.000188734	up
ENSSSCG00000004361	-1.58179	1.78892	17.9046	2.32e-05	0.00019395	down
ENSSSCG00000008745	1.28066	2.60193	17.8992	2.33e-05	0.000194389	up
ENSSSCG00000002472	2.31344	2.46924	17.8714	2.36e-05	0.000196913	up
ENSSSCG00000014047	1.3972	1.89733	17.8644	2.37e-05	0.000197519	up
ENSSSCG00000015273	1.00599	6.16326	17.8406	2.4e-05	0.00019966	up
ENSSSCG00000016628	1.01535	5.71249	17.8121	2.44e-05	0.00020233	up
ENSSSCG00000000401	-1.36453	2.85779	17.7579	2.51e-05	0.000207578	down
ENSSSCG00000012038	4.67119	-1.39126	17.7541	2.51e-05	0.000207872	up
ENSSSCG00000030110	1.23887	2.29346	17.6875	2.6e-05	0.000214795	up
ENSSSCG00000034827	2.19137	-0.0851891	17.6802	2.61e-05	0.000215492	up
ENSSSCG00000015277	1.05322	3.06393	17.6504	2.65e-05	0.000218651	up
ENSSSCG00000006350	2.64636	0.439004	17.6432	2.66e-05	0.000219356	up
ENSSSCG00000010461	2.55967	2.57692	17.624	2.69e-05	0.000221454	up
ENSSSCG00000010099	-1.16699	2.99544	17.6103	2.71e-05	0.000222922	down
ENSSSCG00000029077	3.49477	0.191266	17.5967	2.73e-05	0.0002244	up
ENSSSCG00000000137	1.08802	3.83271	17.5941	2.73e-05	0.000224586	up
ENSSSCG00000017508	1.55325	2.26615	17.5892	2.74e-05	0.000225035	up
ENSSSCG00000040607	1.10641	6.14604	17.5868	2.74e-05	0.000225186	up
ENSSSCG00000015259	-2.14754	-0.817879	17.5737	2.76e-05	0.000226616	down
ENSSSCG00000010603	1.15428	2.93624	17.5705	2.77e-05	0.000226872	up
ENSSSCG00000000901	1.19785	2.42158	17.5526	2.79e-05	0.000228625	up
ENSSSCG00000007899	2.78585	-0.925302	17.5495	2.8e-05	0.000228739	up
ENSSSCG00000025208	1.62298	1.73734	17.5484	2.8e-05	0.000228746	up
ENSSSCG00000030371	5.23716	2.29706	17.5097	2.86e-05	0.00023306	up
ENSSSCG00000004621	2.6578	3.46165	17.4848	2.9e-05	0.000235631	up
ENSSSCG00000023909	1.51637	1.51647	17.4845	2.9e-05	0.000235631	up
ENSSSCG00000015412	1.51817	1.12413	17.4617	2.93e-05	0.000238205	up
ENSSSCG00000025416	2.96069	-1.24753	17.4279	2.98e-05	0.000241935	up
ENSSSCG00000030511	-1.8216	1.06957	17.4114	3.01e-05	0.000243773	down
ENSSSCG00000010532	1.59737	3.78737	17.4048	3.02e-05	0.00024435	up
ENSSSCG00000031640	1.17423	9.00402	17.3894	3.05e-05	0.000245929	up
ENSSSCG00000017750	1.20375	3.10615	17.3744	3.07e-05	0.000247733	up
ENSSSCG00000031228	-1.66919	1.4371	17.3676	3.08e-05	0.000248483	down
ENSSSCG00000032902	2.96021	0.534256	17.3592	3.09e-05	0.000249448	up
ENSSSCG00000027272	1.12118	4.05755	17.3542	3.1e-05	0.000249965	up
ENSSSCG00000021871	-1.06421	2.71646	17.3459	3.12e-05	0.000250922	down
ENSSSCG00000013102	1.21689	3.27588	17.3442	3.12e-05	0.000250999	up
ENSSSCG00000006651	1.32122	2.43851	17.3321	3.14e-05	0.000252466	up
ENSSSCG00000012153	1.38713	1.69757	17.33	3.14e-05	0.000252604	up
ENSSSCG00000004434	3.7112	0.122004	17.3239	3.15e-05	0.000253268	up
ENSSSCG00000006391	1.65121	1.13188	17.3229	3.15e-05	0.000253268	up
ENSSSCG00000023972	1.63187	4.60932	17.305	3.18e-05	0.00025552	up
ENSSSCG00000015872	1.28474	3.35789	17.3038	3.19e-05	0.000255542	up
ENSSSCG00000000371	-1.49614	1.19244	17.2337	3.31e-05	0.000264566	down
ENSSSCG00000031300	1.89668	0.321462	17.2315	3.31e-05	0.000264729	up
ENSSSCG00000001765	-1.01022	5.59397	17.2206	3.33e-05	0.000265953	down
ENSSSCG00000005502	2.90985	-0.875258	17.199	3.37e-05	0.000268692	up
ENSSSCG00000004284	-3.02477	0.0520614	17.1778	3.4e-05	0.000271566	down
ENSSSCG00000006982	1.27207	2.27778	17.1685	3.42e-05	0.00027259	up
ENSSSCG00000016859	1.3893	4.42003	17.1621	3.43e-05	0.000273366	up
ENSSSCG00000010613	1.00998	3.18779	17.1313	3.49e-05	0.000277224	up
ENSSSCG00000009162	2.24001	-0.578104	17.0903	3.56e-05	0.000282802	up
ENSSSCG00000025741	1.50855	1.29966	17.0506	3.64e-05	0.000287985	up
ENSSSCG00000033913	1.68495	0.6459	17.0468	3.65e-05	0.000288275	up
ENSSSCG00000012448	1.09351	4.93255	17.0466	3.65e-05	0.000288275	up
ENSSSCG00000024809	1.7769	1.63612	17.0195	3.7e-05	0.000291632	up
ENSSSCG00000014224	1.0172	3.40202	16.9908	3.76e-05	0.000295587	up
ENSSSCG00000006688	1.67158	1.64365	16.9798	3.78e-05	0.000297155	up
ENSSSCG00000031361	1.4119	4.74875	16.9761	3.79e-05	0.000297559	up
ENSSSCG00000033000	-1.43896	6.49333	16.9376	3.86e-05	0.000303311	down
ENSSSCG00000010826	1.31432	2.51329	16.9348	3.87e-05	0.000303453	up
ENSSSCG00000003088	-1.47667	10.8695	16.8919	3.96e-05	0.000309879	down
ENSSSCG00000008854	1.03156	4.35396	16.884	3.97e-05	0.000311012	up
ENSSSCG00000008556	1.30287	2.35264	16.8586	4.03e-05	0.000314685	up
ENSSSCG00000012020	-2.31299	0.510569	16.8539	4.04e-05	0.000315291	down
ENSSSCG00000014221	2.14235	0.0752417	16.8453	4.06e-05	0.000316325	up
ENSSSCG00000005316	1.05072	6.71758	16.8447	4.06e-05	0.000316325	up
ENSSSCG00000035598	1.08066	3.29115	16.8343	4.08e-05	0.000317891	up
ENSSSCG00000035170	1.04298	4.78358	16.8237	4.1e-05	0.000319501	up
ENSSSCG00000026042	2.05846	-0.0736533	16.8226	4.1e-05	0.000319511	up
ENSSSCG00000006725	2.40851	-0.467441	16.8115	4.13e-05	0.000321215	up
ENSSSCG00000003768	1.19935	3.38364	16.8089	4.13e-05	0.000321471	up
ENSSSCG00000034087	1.40301	2.20661	16.7951	4.16e-05	0.000323477	up
ENSSSCG00000006800	1.10495	4.21951	16.7815	4.19e-05	0.000325274	up
ENSSSCG00000038044	1.08571	4.32027	16.7579	4.25e-05	0.000329002	up
ENSSSCG00000029990	1.67271	3.37052	16.7466	4.27e-05	0.000330664	up
ENSSSCG00000026945	2.09771	-0.545064	16.7453	4.27e-05	0.000330664	up
ENSSSCG00000025499	1.07709	2.98497	16.7076	4.36e-05	0.000336575	up
ENSSSCG00000011683	1.01602	5.26137	16.7056	4.37e-05	0.00033675	up
ENSSSCG00000007744	1.40177	1.56597	16.7006	4.38e-05	0.000337288	up
ENSSSCG00000022312	1.06554	4.57603	16.7006	4.38e-05	0.000337288	up
ENSSSCG00000004017	2.43335	0.00859207	16.6864	4.41e-05	0.000339634	up
ENSSSCG00000029886	1.19514	7.28728	16.6791	4.43e-05	0.000340405	up
ENSSSCG00000040260	-1.52062	1.45512	16.6683	4.45e-05	0.000342153	down
ENSSSCG00000003848	1.89895	1.8826	16.6418	4.51e-05	0.000346488	up
ENSSSCG00000016701	2.00738	-0.767231	16.6414	4.52e-05	0.000346488	up
ENSSSCG00000012229	1.11323	3.05759	16.6233	4.56e-05	0.000349452	up
ENSSSCG00000002718	-2.29857	0.526519	16.6054	4.6e-05	0.000352207	down
ENSSSCG00000003582	3.58286	1.7432	16.5949	4.63e-05	0.000353783	up
ENSSSCG00000024000	1.29866	2.40211	16.5847	4.65e-05	0.0003555	up
ENSSSCG00000015781	1.69787	0.58493	16.5628	4.71e-05	0.000359443	up
ENSSSCG00000007508	1.51334	0.661257	16.5338	4.78e-05	0.000364413	up
ENSSSCG00000010992	-1.56659	0.451012	16.5183	4.82e-05	0.000366702	down
ENSSSCG00000002450	1.95152	0.320217	16.5139	4.83e-05	0.000367284	up
ENSSSCG00000011962	-1.74288	1.00019	16.51	4.84e-05	0.00036784	down
ENSSSCG00000004976	-1.54447	0.793753	16.5072	4.85e-05	0.000368206	down
ENSSSCG00000017797	-1.47249	2.50413	16.4754	4.93e-05	0.000373448	down
ENSSSCG00000022705	-1.48085	3.90182	16.4629	4.96e-05	0.00037533	down
ENSSSCG00000015617	1.93243	1.02921	16.4413	5.02e-05	0.000379236	up
ENSSSCG00000000893	1.76507	1.11359	16.4225	5.07e-05	0.000382617	up
ENSSSCG00000023527	1.26652	3.0155	16.4114	5.1e-05	0.000384667	up
ENSSSCG00000021534	-1.22214	5.25644	16.3961	5.14e-05	0.000387366	down
ENSSSCG00000021255	-1.05411	3.48559	16.3865	5.17e-05	0.000389135	down
ENSSSCG00000015513	3.39186	1.12173	16.3657	5.22e-05	0.000392617	up
ENSSSCG00000034754	2.19659	0.218997	16.3539	5.25e-05	0.00039466	up
ENSSSCG00000022361	1.15585	2.51807	16.35	5.27e-05	0.000395271	up
ENSSSCG00000001549	1.15028	3.26306	16.3465	5.28e-05	0.000395784	up
ENSSSCG00000015579	1.10863	8.32832	16.3103	5.38e-05	0.000402172	up
ENSSSCG00000016742	1.63341	0.0467417	16.2837	5.45e-05	0.000407034	up
ENSSSCG00000024351	1.1164	4.72145	16.2836	5.45e-05	0.000407034	up
ENSSSCG00000015766	2.17573	-0.196121	16.2812	5.46e-05	0.000407323	up
ENSSSCG00000027935	1.93187	1.50848	16.2792	5.47e-05	0.000407354	up
ENSSSCG00000005943	1.10803	5.96205	16.2738	5.48e-05	0.000408253	up
ENSSSCG00000002134	1.89214	0.161452	16.2731	5.48e-05	0.000408253	up
ENSSSCG00000027030	1.11178	2.57637	16.2662	5.5e-05	0.000409394	up
ENSSSCG00000014128	-1.77517	0.769053	16.2594	5.52e-05	0.000410364	down
ENSSSCG00000028277	-1.09331	3.59785	16.255	5.54e-05	0.000411097	down
ENSSSCG00000011456	1.99675	1.9564	16.2513	5.55e-05	0.000411492	up
ENSSSCG00000014958	1.09312	3.23062	16.2434	5.57e-05	0.000412989	up
ENSSSCG00000033864	2.15067	-0.862006	16.2044	5.69e-05	0.000420716	up
ENSSSCG00000002919	1.12637	3.57819	16.1705	5.79e-05	0.00042746	up
ENSSSCG00000014369	1.10905	4.4551	16.1482	5.86e-05	0.000431844	up
ENSSSCG00000009092	1.6589	0.0143924	16.1469	5.86e-05	0.000431934	up
ENSSSCG00000034302	-1.00231	8.26248	16.1448	5.87e-05	0.000432178	down
ENSSSCG00000031924	2.15388	-0.674528	16.1257	5.93e-05	0.000436198	up
ENSSSCG00000037292	-2.49758	-1.01923	16.1192	5.95e-05	0.000437402	down
ENSSSCG00000014169	2.74451	4.47776	16.1116	5.97e-05	0.000438946	up
ENSSSCG00000015595	1.82051	5.37522	16.1073	5.99e-05	0.00043971	up
ENSSSCG00000027777	1.40118	2.6292	16.1026	6e-05	0.000440355	up
ENSSSCG00000036883	1.92828	3.76465	16.1003	6.01e-05	0.000440677	up
ENSSSCG00000033120	1.06793	6.78319	16.0975	6.02e-05	0.0004411	up
ENSSSCG00000014977	2.25987	-0.354475	16.0902	6.04e-05	0.000442345	up
ENSSSCG00000032698	1.50039	2.89984	16.0867	6.05e-05	0.00044273	up
ENSSSCG00000038071	1.04784	5.43891	16.029	6.24e-05	0.000455502	up
ENSSSCG00000010209	1.09806	2.94134	16.004	6.32e-05	0.000460648	up
ENSSSCG00000000402	1.18409	5.05559	16.0014	6.33e-05	0.000461024	up
ENSSSCG00000000297	1.25187	2.75811	15.9801	6.4e-05	0.00046578	up
ENSSSCG00000007145	1.19143	2.40435	15.9684	6.44e-05	0.000468193	up
ENSSSCG00000006138	-1.4093	5.89262	15.9504	6.5e-05	0.000472197	down
ENSSSCG00000038958	1.1398	2.34683	15.938	6.55e-05	0.000475067	up
ENSSSCG00000007465	1.00152	5.96216	15.9286	6.58e-05	0.00047672	up
ENSSSCG00000014362	1.37166	2.18724	15.9108	6.64e-05	0.000480958	up
ENSSSCG00000004644	1.93563	-0.0339223	15.892	6.71e-05	0.000485279	up
ENSSSCG00000031976	2.20578	0.0664569	15.8592	6.82e-05	0.000492292	up
ENSSSCG00000008326	3.70092	-1.23806	15.8583	6.83e-05	0.000492292	up
ENSSSCG00000038471	1.35401	2.68742	15.8186	6.97e-05	0.000500962	up
ENSSSCG00000000656	1.47828	2.07438	15.8043	7.02e-05	0.000504441	up
ENSSSCG00000030446	2.56256	-0.104074	15.8037	7.03e-05	0.000504441	up
ENSSSCG00000022490	-2.39055	0.111937	15.7874	7.09e-05	0.000508288	down
ENSSSCG00000000206	1.55665	2.20099	15.7813	7.11e-05	0.000509678	up
ENSSSCG00000011527	2.7325	0.0387448	15.7795	7.12e-05	0.000509903	up
ENSSSCG00000009951	1.12735	2.87073	15.7781	7.12e-05	0.000510043	up
ENSSSCG00000026849	1.82362	0.186376	15.771	7.15e-05	0.000511699	up
ENSSSCG00000028964	1.27078	2.05014	15.7599	7.19e-05	0.000514194	up
ENSSSCG00000033286	-1.33301	1.65797	15.7559	7.21e-05	0.000515042	down
ENSSSCG00000013869	-2.06837	1.10288	15.7454	7.25e-05	0.000517395	down
ENSSSCG00000016491	1.55952	1.61147	15.74	7.27e-05	0.000518609	up
ENSSSCG00000021232	1.41804	1.37615	15.6916	7.46e-05	0.000531273	up
ENSSSCG00000010039	1.83332	0.142268	15.6795	7.5e-05	0.00053415	up
ENSSSCG00000016855	1.43952	1.60064	15.6576	7.59e-05	0.000539583	up
ENSSSCG00000008702	2.50015	0.0230332	15.6459	7.64e-05	0.000542656	up
ENSSSCG00000026984	1.48159	1.35637	15.636	7.68e-05	0.000545068	up
ENSSSCG00000002639	2.15667	-0.355273	15.6357	7.68e-05	0.000545068	up
ENSSSCG00000006309	1.54758	0.644022	15.6021	7.82e-05	0.000554568	up
ENSSSCG00000001100	1.07774	3.83746	15.5689	7.96e-05	0.000562998	up
ENSSSCG00000006587	2.07839	0.992657	15.5484	8.04e-05	0.000568861	up
ENSSSCG00000035537	1.12808	2.9888	15.5341	8.1e-05	0.000572364	up
ENSSSCG00000001909	1.37799	3.33704	15.5257	8.14e-05	0.000574613	up
ENSSSCG00000003147	1.58679	2.21862	15.5202	8.16e-05	0.000575743	up
ENSSSCG00000015854	2.59621	-0.449806	15.5126	8.2e-05	0.000577762	up
ENSSSCG00000007239	1.08035	3.69749	15.4962	8.27e-05	0.000582247	up
ENSSSCG00000011128	1.58561	1.93466	15.4867	8.31e-05	0.000584896	up
ENSSSCG00000031610	1.63944	0.843137	15.4812	8.33e-05	0.000586318	up
ENSSSCG00000015268	1.48506	1.89109	15.4765	8.35e-05	0.000587465	up
ENSSSCG00000015923	1.04573	2.94609	15.4622	8.42e-05	0.000591642	up
ENSSSCG00000007437	2.08701	-0.213197	15.4352	8.54e-05	0.000599309	up
ENSSSCG00000004420	1.43757	3.23074	15.4173	8.62e-05	0.00060413	up
ENSSSCG00000017046	1.02794	3.25027	15.4161	8.62e-05	0.000604137	up
ENSSSCG00000038281	1.69871	0.330002	15.4125	8.64e-05	0.000604778	up
ENSSSCG00000004672	1.02009	4.07115	15.4016	8.69e-05	0.000607989	up
ENSSSCG00000029545	1.82439	0.474722	15.3806	8.79e-05	0.000614174	up
ENSSSCG00000023229	1.01661	2.81737	15.3654	8.86e-05	0.000618543	up
ENSSSCG00000029230	1.0189	4.92758	15.3618	8.88e-05	0.000619433	up
ENSSSCG00000015086	2.80625	1.83061	15.3562	8.9e-05	0.000620981	up
ENSSSCG00000000857	1.43375	1.44622	15.3317	9.02e-05	0.000627575	up
ENSSSCG00000021075	1.33057	2.2431	15.3148	9.1e-05	0.000632274	up
ENSSSCG00000036428	-1.22995	1.95194	15.2746	9.3e-05	0.000645287	down
ENSSSCG00000009245	1.44175	1.47216	15.27	9.32e-05	0.000646522	up
ENSSSCG00000025286	1.30739	1.95772	15.2601	9.37e-05	0.000648997	up
ENSSSCG00000008051	1.14675	2.66694	15.2564	9.39e-05	0.000649974	up
ENSSSCG00000015234	2.68825	1.20955	15.233	9.5e-05	0.000657129	up
ENSSSCG00000004154	1.07694	4.0628	15.1983	9.68e-05	0.00066753	up
ENSSSCG00000010962	1.05265	3.95006	15.1979	9.68e-05	0.00066753	up
ENSSSCG00000008830	-1.5163	6.42604	15.1859	9.74e-05	0.000671145	down
ENSSSCG00000037532	2.22423	0.968342	15.1792	9.78e-05	0.000673228	up
ENSSSCG00000001439	1.27989	2.06533	15.1728	9.81e-05	0.00067518	up
ENSSSCG00000036747	1.17002	2.98971	15.1429	9.97e-05	0.000684654	up
ENSSSCG00000001483	1.27622	2.81487	15.1341	0.000100136	0.000687187	up
ENSSSCG00000030706	-2.43479	0.265721	15.126	0.000100571	0.00068952	down
ENSSSCG00000002623	1.57931	4.64088	15.119	0.000100943	0.000691414	up
ENSSSCG00000027196	1.07765	3.27715	15.0958	0.000102189	0.00069896	up
ENSSSCG00000017583	2.11162	-0.33153	15.0601	0.000104141	0.000711303	up
ENSSSCG00000013270	1.03663	5.28599	15.016	0.000106604	0.000724707	up
ENSSSCG00000001804	1.74612	1.54668	15.0115	0.00010686	0.000726108	up
ENSSSCG00000016707	-1.72934	2.92897	15.0083	0.000107041	0.000726993	down
ENSSSCG00000015120	1.04966	3.46049	14.9742	0.000108991	0.000739524	up
ENSSSCG00000010649	1.91827	0.239567	14.9734	0.000109039	0.000739524	up
ENSSSCG00000012018	3.55289	-0.547707	14.948	0.000110514	0.000747425	up
ENSSSCG00000040016	1.33365	1.70683	14.9422	0.000110854	0.00074938	up
ENSSSCG00000031483	1.97559	0.926554	14.9089	0.000112829	0.00076024	up
ENSSSCG00000014426	2.4834	0.49093	14.9018	0.000113253	0.000762393	up
ENSSSCG00000024299	1.62335	1.49151	14.8947	0.000113681	0.000764562	up
ENSSSCG00000007277	-1.28394	2.19202	14.8424	0.000116881	0.000783173	down
ENSSSCG00000033879	1.28724	2.25307	14.7996	0.000119559	0.00080038	up
ENSSSCG00000040849	1.48313	1.97431	14.7795	0.000120843	0.000808227	up
ENSSSCG00000023243	1.01931	3.28768	14.7699	0.00012146	0.000811599	up
ENSSSCG00000014957	2.07808	2.70031	14.7657	0.000121727	0.000812258	up
ENSSSCG00000017557	1.83704	0.0396312	14.7505	0.000122716	0.000817729	up
ENSSSCG00000031831	1.16454	4.95322	14.7133	0.000125161	0.000833255	up
ENSSSCG00000006018	1.08261	2.66581	14.6955	0.00012635	0.000840013	up
ENSSSCG00000010772	1.81782	0.362844	14.6846	0.000127077	0.000844072	up
ENSSSCG00000012549	-1.9004	-0.96125	14.6591	0.000128811	0.000854025	down
ENSSSCG00000020671	-2.28898	0.101503	14.6534	0.000129203	0.000856231	down
ENSSSCG00000035153	1.10772	2.10061	14.6463	0.000129692	0.000859076	up
ENSSSCG00000039940	2.06462	0.51701	14.6019	0.000132784	0.000879017	up
ENSSSCG00000011862	4.2981	1.35595	14.6013	0.000132824	0.000879017	up
ENSSSCG00000012912	1.84718	-0.324529	14.5746	0.000134717	0.000890328	up
ENSSSCG00000002009	1.62291	2.44353	14.5513	0.000136392	0.000900736	up
ENSSSCG00000012787	1.77661	-0.184404	14.5339	0.000137658	0.000907687	up
ENSSSCG00000000563	1.43764	1.06233	14.5061	0.000139709	0.000919124	up
ENSSSCG00000001099	1.87116	-0.685398	14.4916	0.000140784	0.000924931	up
ENSSSCG00000033381	1.90031	-0.759768	14.4906	0.000140861	0.000925017	up
ENSSSCG00000016400	3.1566	-1.24105	14.4445	0.000144352	0.00094623	up
ENSSSCG00000035392	2.69707	8.65966	14.4367	0.000144947	0.000949269	up
ENSSSCG00000031219	1.18872	2.71259	14.4155	0.000146591	0.000958737	up
ENSSSCG00000006852	2.12406	0.305565	14.4119	0.000146873	0.000960146	up
ENSSSCG00000018046	-1.18429	5.30086	14.3953	0.000148169	0.00096818	down
ENSSSCG00000028203	1.675	3.09863	14.359	0.000151059	0.000983955	up
ENSSSCG00000023125	-1.33419	3.50042	14.3437	0.000152287	0.000990618	down
ENSSSCG00000025138	1.18923	3.27874	14.331	0.000153317	0.000996871	up
ENSSSCG00000013888	1.08527	3.13504	14.3137	0.000154734	0.00100518	up
ENSSSCG00000012514	-1.23443	2.17594	14.298	0.000156027	0.00101177	down
ENSSSCG00000030026	-1.45401	1.94238	14.2751	0.000157938	0.00102278	down
ENSSSCG00000013474	1.93451	-0.485	14.2483	0.000160206	0.00103654	up
ENSSSCG00000007529	1.21055	2.61993	14.2362	0.000161235	0.00104273	up
ENSSSCG00000004835	-1.01428	3.98944	14.2236	0.000162324	0.00104931	down
ENSSSCG00000006950	2.35332	0.982783	14.2212	0.000162532	0.00105019	up
ENSSSCG00000032269	-1.19959	8.30041	14.213	0.000163242	0.00105383	down
ENSSSCG00000004192	1.41088	5.87741	14.2112	0.000163392	0.00105386	up
ENSSSCG00000009789	1.71639	-0.866231	14.1974	0.0001646	0.0010607	up
ENSSSCG00000010475	1.69607	1.11233	14.1445	0.00016929	0.00108851	up
ENSSSCG00000037614	1.37679	5.12228	14.1411	0.000169598	0.00109	up
ENSSSCG00000004109	2.30052	1.51695	14.1377	0.000169905	0.00109149	up
ENSSSCG00000023322	-1.59399	1.1299	14.1347	0.000170175	0.0010925	down
ENSSSCG00000008794	1.54568	0.831369	14.1185	0.000171645	0.00110072	up
ENSSSCG00000008124	3.62941	0.426612	14.1123	0.000172218	0.00110341	up
ENSSSCG00000038824	1.23243	2.6502	14.1099	0.000172438	0.00110433	up
ENSSSCG00000000261	1.27964	2.12163	14.0886	0.000174401	0.00111641	up
ENSSSCG00000003236	1.40725	1.2238	14.0774	0.00017544	0.00112207	up
ENSSSCG00000007872	1.6251	-0.0864005	14.065	0.000176597	0.00112897	up
ENSSSCG00000031750	-1.47021	1.1937	14.0501	0.000178008	0.00113649	down
ENSSSCG00000016690	1.62839	0.490783	14.0237	0.000180525	0.00115154	up
ENSSSCG00000018034	1.48069	1.45406	14.0136	0.000181488	0.00115718	up
ENSSSCG00000034351	1.81538	1.1374	13.9996	0.000182845	0.00116481	up
ENSSSCG00000032931	1.60144	1.14608	13.9906	0.000183726	0.0011699	up
ENSSSCG00000036056	1.69379	-0.699925	13.9796	0.00018481	0.00117473	up
ENSSSCG00000012576	3.43468	0.146382	13.9616	0.000186583	0.00118445	up
ENSSSCG00000040047	1.85705	-0.523698	13.9568	0.000187062	0.00118696	up
ENSSSCG00000034495	2.57768	-0.594265	13.94	0.000188737	0.00119603	up
ENSSSCG00000010056	1.55576	3.50877	13.93	0.000189748	0.0012019	up
ENSSSCG00000035025	-1.99668	0.767157	13.9246	0.000190292	0.00120482	down
ENSSSCG00000025436	1.01306	3.23591	13.9139	0.000191374	0.00121062	up
ENSSSCG00000016473	2.2636	0.804085	13.9104	0.000191739	0.00121239	up
ENSSSCG00000006132	-1.30773	2.68648	13.8985	0.000192957	0.00121903	down
ENSSSCG00000014274	1.28326	2.14086	13.8901	0.000193821	0.00122342	up
ENSSSCG00000040110	2.0465	-0.207415	13.8694	0.000195965	0.00123588	up
ENSSSCG00000015303	3.03349	0.392625	13.8619	0.000196751	0.0012403	up
ENSSSCG00000036074	1.01909	4.73691	13.8	0.000203333	0.00127845	up
ENSSSCG00000013547	-1.10022	2.59076	13.7985	0.000203494	0.00127866	down
ENSSSCG00000027093	-1.31674	3.58945	13.7976	0.000203596	0.00127866	down
ENSSSCG00000038055	1.04279	2.85398	13.7954	0.000203831	0.00127935	up
ENSSSCG00000011249	1.70233	-0.099058	13.7922	0.000204177	0.00128042	up
ENSSSCG00000035521	-1.16466	1.97014	13.7718	0.000206407	0.00129328	down
ENSSSCG00000011102	1.0766	6.70089	13.7611	0.000207586	0.0012991	up
ENSSSCG00000016685	1.07594	3.00187	13.76	0.000207707	0.00129918	up
ENSSSCG00000039488	1.20103	5.1665	13.7443	0.000209456	0.00130899	up
ENSSSCG00000008599	-1.48839	1.4269	13.7166	0.000212566	0.00132565	down
ENSSSCG00000016689	1.39567	1.43009	13.7165	0.00021258	0.00132565	up
ENSSSCG00000015073	1.01501	7.27779	13.7133	0.00021294	0.00132733	up
ENSSSCG00000003483	-2.37136	0.434054	13.6823	0.000216482	0.00134766	down
ENSSSCG00000006175	1.16716	3.44439	13.6348	0.000222037	0.00138046	up
ENSSSCG00000008634	1.88615	5.00385	13.5958	0.000226696	0.00140581	up
ENSSSCG00000001572	1.06408	3.179	13.5845	0.000228064	0.00141308	up
ENSSSCG00000025345	1.69618	1.28109	13.5831	0.000228227	0.00141348	up
ENSSSCG00000001073	1.53666	3.0331	13.5592	0.000231156	0.00142967	up
ENSSSCG00000014368	-1.67116	1.15368	13.5544	0.000231744	0.00143217	down
ENSSSCG00000017086	2.44848	2.57624	13.5518	0.000232065	0.00143247	up
ENSSSCG00000036018	-1.71733	-0.540928	13.5517	0.000232085	0.00143247	down
ENSSSCG00000034297	1.35567	1.64895	13.5496	0.000232335	0.00143341	up
ENSSSCG00000028672	-1.54954	0.0782416	13.5416	0.000233335	0.00143836	down
ENSSSCG00000031145	2.31435	0.489485	13.502	0.00023831	0.0014659	up
ENSSSCG00000032722	2.36804	0.520912	13.4985	0.000238748	0.00146738	up
ENSSSCG00000035805	-1.10431	8.16197	13.4936	0.000239378	0.0014706	down
ENSSSCG00000006035	1.40398	0.921729	13.4901	0.000239831	0.00147213	up
ENSSSCG00000029185	1.10188	3.52165	13.4663	0.000242884	0.0014881	up
ENSSSCG00000021328	1.98905	-0.21646	13.458	0.000243963	0.00149369	up
ENSSSCG00000005452	3.73944	-0.587759	13.4539	0.000244497	0.0014957	up
ENSSSCG00000032019	1.08855	3.73431	13.4508	0.000244908	0.00149758	up
ENSSSCG00000007507	3.77887	0.0796377	13.4371	0.000246696	0.0015066	up
ENSSSCG00000036011	1.98772	1.35715	13.436	0.000246841	0.00150685	up
ENSSSCG00000004572	1.54882	1.08092	13.4173	0.000249308	0.00151999	up
ENSSSCG00000009500	2.11655	-0.592501	13.4117	0.000250057	0.00152392	up
ENSSSCG00000011269	1.80188	-0.600988	13.3996	0.000251676	0.00153314	up
ENSSSCG00000012730	2.14708	0.343714	13.3887	0.000253151	0.00154139	up
ENSSSCG00000026985	-1.44971	1.62652	13.2756	0.000268885	0.0016243	down
ENSSSCG00000037207	2.29878	-0.445314	13.2741	0.000269105	0.00162495	up
ENSSSCG00000016452	1.06949	2.63055	13.2498	0.000272608	0.00164405	up
ENSSSCG00000007001	2.2954	-0.804236	13.2206	0.000276884	0.00166568	up
ENSSSCG00000023395	1.36809	1.46821	13.2153	0.000277676	0.00166767	up
ENSSSCG00000013434	-1.30034	1.11725	13.1907	0.00028134	0.00168827	down
ENSSSCG00000012089	1.17105	2.33957	13.1824	0.000282591	0.00169508	up
ENSSSCG00000017534	1.39648	0.274673	13.1704	0.000284405	0.00170263	up
ENSSSCG00000035563	1.31274	3.2687	13.1702	0.000284438	0.00170263	up
ENSSSCG00000038221	3.4636	2.24313	13.1193	0.000292268	0.00174445	up
ENSSSCG00000026478	1.3153	1.91506	13.0962	0.000295891	0.00176462	up
ENSSSCG00000004092	1.17078	3.05304	13.0949	0.000296095	0.00176511	up
ENSSSCG00000011069	1.38511	1.67341	13.0922	0.000296523	0.00176694	up
ENSSSCG00000009648	2.47976	1.10397	13.0552	0.000302439	0.00179997	up
ENSSSCG00000012852	-1.3072	1.11622	12.9885	0.000313416	0.00186071	down
ENSSSCG00000007567	1.17264	2.12891	12.9825	0.000314416	0.00186588	up
ENSSSCG00000008294	1.53834	6.20618	12.9783	0.000315119	0.00186852	up
ENSSSCG00000017262	-1.32965	1.7405	12.9769	0.000315352	0.00186913	down
ENSSSCG00000009134	1.6973	0.299359	12.9722	0.00031615	0.0018731	up
ENSSSCG00000003251	1.49348	1.417	12.9664	0.000317125	0.0018781	up
ENSSSCG00000023557	1.18128	2.2677	12.9552	0.000319028	0.0018886	up
ENSSSCG00000023379	1.04537	2.94428	12.9542	0.000319207	0.00188889	up
ENSSSCG00000006069	1.70935	-0.938821	12.9354	0.000322423	0.00190714	up
ENSSSCG00000015801	1.19393	1.79539	12.9124	0.000326421	0.00192963	up
ENSSSCG00000011630	3.47199	-1.17164	12.9013	0.000328349	0.00193982	up
ENSSSCG00000003119	1.89937	-0.507562	12.8906	0.000330235	0.00194699	up
ENSSSCG00000015707	1.84782	0.0730367	12.8884	0.000330618	0.00194845	up
ENSSSCG00000038610	1.03318	5.65946	12.878	0.000332473	0.00195756	up
ENSSSCG00000031173	1.86078	-0.39514	12.8704	0.000333818	0.00196411	up
ENSSSCG00000032489	1.07057	2.02863	12.846	0.000338198	0.00198666	up
ENSSSCG00000000111	1.30029	3.44828	12.8361	0.000340003	0.00199645	up
ENSSSCG00000024796	1.82799	0.503098	12.8096	0.00034485	0.00202409	up
ENSSSCG00000013754	-1.38752	0.849377	12.8081	0.00034513	0.00202491	down
ENSSSCG00000004520	1.57646	2.8317	12.805	0.000345697	0.00202741	up
ENSSSCG00000005211	1.40354	2.35303	12.8021	0.000346222	0.00202885	up
ENSSSCG00000003780	1.01317	3.5664	12.8008	0.000346467	0.00202946	up
ENSSSCG00000024743	2.27881	-0.244764	12.7887	0.000348715	0.00204098	up
ENSSSCG00000013341	2.76593	-0.411716	12.7867	0.000349088	0.00204234	up
ENSSSCG00000005268	1.67129	0.812427	12.7084	0.000364021	0.0021237	up
ENSSSCG00000024685	3.28206	-1.65645	12.7054	0.000364601	0.00212623	up
ENSSSCG00000040961	1.21474	6.27246	12.6635	0.000372858	0.00216739	up
ENSSSCG00000004670	1.5513	-0.8809	12.6523	0.0003751	0.00217868	up
ENSSSCG00000016733	-1.26248	1.86928	12.6363	0.000378322	0.00219299	down
ENSSSCG00000035223	1.40713	2.6019	12.6147	0.000382726	0.00221321	up
ENSSSCG00000036842	1.7726	-0.0652039	12.5906	0.000387683	0.00224008	up
ENSSSCG00000027677	1.12424	2.31313	12.5555	0.000395045	0.00227808	up
ENSSSCG00000040410	1.18253	2.34589	12.5348	0.000399453	0.00230144	up
ENSSSCG00000003231	1.01156	3.66298	12.5286	0.000400778	0.00230746	up
ENSSSCG00000007526	1.6039	1.23532	12.52	0.000402611	0.00231525	up
ENSSSCG00000007058	1.0924	2.05251	12.4697	0.000413611	0.00237004	up
ENSSSCG00000021576	1.09789	2.88503	12.4609	0.000415561	0.00237933	up
ENSSSCG00000012652	1.11147	2.37428	12.421	0.000424536	0.00242496	up
ENSSSCG00000008943	1.07008	2.86158	12.4151	0.00042588	0.00242976	up
ENSSSCG00000023434	1.92336	-0.264328	12.4137	0.000426206	0.00243067	up
ENSSSCG00000011470	1.22946	2.08061	12.407	0.000427722	0.00243835	up
ENSSSCG00000011851	1.1137	4.08315	12.3897	0.000431717	0.00245919	up
ENSSSCG00000003006	1.83875	-0.165864	12.3873	0.000432262	0.00246133	up
ENSSSCG00000007575	1.73457	1.01884	12.3853	0.000432726	0.002463	up
ENSSSCG00000020912	1.00975	2.57862	12.3816	0.000433585	0.00246595	up
ENSSSCG00000033392	-1.18547	1.43822	12.3678	0.000436802	0.00248132	down
ENSSSCG00000011701	1.02461	3.12887	12.3665	0.000437104	0.00248206	up
ENSSSCG00000029260	1.3725	1.80933	12.3626	0.000438026	0.00248633	up
ENSSSCG00000001478	2.07791	0.840989	12.3541	0.000440011	0.00249564	up
ENSSSCG00000033469	2.09286	-0.388687	12.3483	0.000441395	0.00250251	up
ENSSSCG00000033020	1.38423	0.11956	12.3034	0.000452136	0.00255458	up
ENSSSCG00000016002	1.43001	1.19051	12.2936	0.000454526	0.0025659	up
ENSSSCG00000008842	1.05985	2.58162	12.2809	0.00045763	0.0025784	up
ENSSSCG00000022738	-1.2197	1.89089	12.2716	0.000459903	0.00259008	down
ENSSSCG00000014363	1.55285	1.03364	12.271	0.000460062	0.00259008	up
ENSSSCG00000026559	1.79631	-0.587155	12.26	0.000462772	0.00260332	up
ENSSSCG00000032438	1.62175	-0.200452	12.2582	0.000463225	0.00260485	up
ENSSSCG00000004143	1.36941	1.34523	12.2566	0.000463614	0.00260603	up
ENSSSCG00000025969	1.20211	2.14716	12.2374	0.000468414	0.00262995	up
ENSSSCG00000032923	-1.69087	-0.591279	12.232	0.000469769	0.00263653	down
ENSSSCG00000032416	2.76294	-0.181039	12.2128	0.000474619	0.00266169	up
ENSSSCG00000035955	-1.48638	-0.585222	12.159	0.000488526	0.00273122	down
ENSSSCG00000002014	1.47005	0.420731	12.1203	0.000498752	0.00278516	up
ENSSSCG00000016472	2.1994	2.01491	12.107	0.000502336	0.00280086	up
ENSSSCG00000032998	1.77414	0.941661	12.0906	0.000506775	0.00281801	up
ENSSSCG00000006590	2.18289	-0.312915	12.0851	0.000508257	0.00282517	up
ENSSSCG00000023031	-2.0534	0.0097303	12.0823	0.00050902	0.00282832	down
ENSSSCG00000002788	1.39937	2.03601	12.0798	0.000509698	0.002831	up
ENSSSCG00000032156	1.05329	3.15405	12.0585	0.000515574	0.00285853	up
ENSSSCG00000016451	1.18075	1.68017	12.0354	0.000521992	0.00288972	up
ENSSSCG00000005930	1.02081	4.24872	11.9933	0.000533926	0.00294749	up
ENSSSCG00000008347	1.02736	2.53721	11.988	0.000535454	0.00295367	up
ENSSSCG00000038877	1.37955	0.601131	11.9778	0.000538374	0.00296864	up
ENSSSCG00000006988	1.04374	5.38846	11.9688	0.000540984	0.00298076	up
ENSSSCG00000025858	1.35498	7.22783	11.9662	0.000541755	0.00298387	up
ENSSSCG00000007100	1.4348	0.125577	11.9584	0.000544005	0.00299285	up
ENSSSCG00000007538	1.14265	2.54523	11.929	0.000552667	0.0030382	up
ENSSSCG00000033918	1.06512	2.88502	11.9249	0.000553894	0.00304379	up
ENSSSCG00000009485	-1.54115	1.118	11.8404	0.000579584	0.00317292	down
ENSSSCG00000009649	1.5022	2.54	11.8171	0.000586888	0.00320564	up
ENSSSCG00000037426	2.20512	-0.164065	11.8082	0.000589695	0.00321975	up
ENSSSCG00000012278	1.1465	2.39678	11.8039	0.000591053	0.00322474	up
ENSSSCG00000027967	1.21721	2.1696	11.8001	0.000592285	0.00322903	up
ENSSSCG00000015673	1.28101	0.855896	11.7954	0.000593757	0.00323462	up
ENSSSCG00000007671	-1.4771	0.78034	11.7877	0.000596249	0.00324575	down
ENSSSCG00000002400	2.01723	-1.18151	11.7258	0.000616407	0.00334667	up
ENSSSCG00000033015	1.42357	6.12208	11.6947	0.000626783	0.00339537	up
ENSSSCG00000037461	1.27391	1.2443	11.6887	0.000628816	0.00340511	up
ENSSSCG00000008959	1.50935	0.277609	11.6766	0.000632927	0.00342225	up
ENSSSCG00000032301	1.3015	3.561	11.635	0.000647225	0.00349044	up
ENSSSCG00000005941	1.34658	1.40576	11.6166	0.000653641	0.00351979	up
ENSSSCG00000031946	-1.36846	0.233855	11.5582	0.000674526	0.00362417	down
ENSSSCG00000009612	1.16256	2.20641	11.5442	0.000679622	0.00364749	up
ENSSSCG00000009399	1.36754	1.09192	11.5271	0.000685904	0.0036746	up
ENSSSCG00000003604	1.3074	1.02425	11.527	0.000685942	0.0036746	up
ENSSSCG00000005498	1.47336	1.04908	11.5258	0.000686359	0.00367547	up
ENSSSCG00000031074	1.09566	2.08759	11.4872	0.000700782	0.00374026	up
ENSSSCG00000012197	-1.43149	-0.149891	11.4479	0.000715758	0.00381597	down
ENSSSCG00000006415	-2.06729	-0.332283	11.3879	0.000739233	0.00392667	down
ENSSSCG00000001888	-1.1352	1.46805	11.3467	0.000755823	0.00400744	down
ENSSSCG00000015543	1.46565	0.281991	11.3327	0.00076155	0.0040319	up
ENSSSCG00000010478	2.33812	0.324238	11.303	0.000773835	0.00409096	up
ENSSSCG00000023010	1.43222	0.434218	11.2652	0.000789723	0.00416548	up
ENSSSCG00000032328	1.28767	1.9571	11.2647	0.000789946	0.00416548	up
ENSSSCG00000017794	1.49789	-0.88708	11.2603	0.000791813	0.00417381	up
ENSSSCG00000002836	3.22728	-0.0721418	11.2311	0.000804394	0.00423089	up
ENSSSCG00000021596	1.39401	0.481304	11.2227	0.000808016	0.00424638	up
ENSSSCG00000012077	1.38147	2.56551	11.2226	0.000808089	0.00424638	up
ENSSSCG00000007603	2.97454	0.941588	11.2223	0.000808221	0.00424638	up
ENSSSCG00000012292	1.36982	0.41422	11.219	0.000809638	0.00425075	up
ENSSSCG00000006981	1.05519	2.50288	11.216	0.00081093	0.00425445	up
ENSSSCG00000031723	1.53774	-0.488087	11.2075	0.000814687	0.00426951	up
ENSSSCG00000017237	1.77095	-0.681984	11.1965	0.00081951	0.00429168	up
ENSSSCG00000015426	1.7226	-0.315751	11.1949	0.000820208	0.00429379	up
ENSSSCG00000035593	1.01324	1.98299	11.1903	0.000822244	0.00430289	up
ENSSSCG00000030283	1.09321	2.67544	11.1885	0.000823041	0.00430551	up
ENSSSCG00000016504	2.0037	-1.21793	11.1823	0.000825813	0.00431845	up
ENSSSCG00000031336	2.30904	-1.15369	11.1775	0.000827937	0.00432643	up
ENSSSCG00000039751	1.02462	2.81857	11.1608	0.000835448	0.00436095	up
ENSSSCG00000026526	1.23249	1.5058	11.1547	0.000838204	0.00437376	up
ENSSSCG00000035872	1.30552	0.0725944	11.1383	0.000845651	0.00440944	up
ENSSSCG00000004225	-1.00328	3.23513	11.1342	0.000847496	0.00441747	down
ENSSSCG00000014399	1.10347	2.98585	11.1328	0.000848137	0.00441763	up
ENSSSCG00000011973	1.3417	2.08332	11.1268	0.000850913	0.00442891	up
ENSSSCG00000000198	1.47901	0.248353	11.1226	0.000852811	0.00443418	up
ENSSSCG00000031744	1.15226	1.4824	11.0911	0.000867425	0.00449971	up
ENSSSCG00000013027	-1.38064	-0.503688	11.0907	0.000867624	0.00449971	down
ENSSSCG00000003584	1.17799	2.14091	11.0856	0.000870009	0.00450724	up
ENSSSCG00000038355	-1.50769	0.959886	11.0832	0.000871125	0.00450848	down
ENSSSCG00000005609	-1.06623	2.43084	11.0755	0.000874771	0.00452381	down
ENSSSCG00000000437	1.18762	1.40488	11.0696	0.000877541	0.00453328	up
ENSSSCG00000009679	1.3235	0.364584	11.0568	0.000883626	0.00456146	up
ENSSSCG00000038522	1.2573	1.38893	11.012	0.000905222	0.00465634	up
ENSSSCG00000034282	2.80474	1.11541	10.9932	0.000914473	0.00469726	up
ENSSSCG00000039815	-1.9805	-0.239181	10.9852	0.000918435	0.00471426	down
ENSSSCG00000002274	1.02876	4.08571	10.97	0.000925977	0.00474625	up
ENSSSCG00000011059	1.2228	1.7783	10.961	0.000930518	0.0047624	up
ENSSSCG00000015985	1.12185	2.07904	10.9604	0.000930772	0.0047624	up
ENSSSCG00000007678	1.18433	1.31491	10.8915	0.000966071	0.00492387	up
ENSSSCG00000021902	1.05734	5.84582	10.8815	0.00097131	0.00494535	up
ENSSSCG00000022269	2.19384	-0.724629	10.8797	0.000972244	0.00494836	up
ENSSSCG00000037669	1.41287	0.254244	10.8773	0.000973483	0.00495197	up
ENSSSCG00000025924	1.32798	6.2333	10.8745	0.000974991	0.00495712	up
ENSSSCG00000008997	-1.64198	-0.749837	10.8692	0.000977793	0.00496962	down
ENSSSCG00000004928	-1.82191	0.613419	10.8685	0.000978145	0.00496966	down
ENSSSCG00000033493	-1.35594	0.468502	10.8648	0.000980081	0.00497426	down
ENSSSCG00000014917	1.03146	2.44772	10.8527	0.000986544	0.00500531	up
ENSSSCG00000032436	1.42384	1.49416	10.8503	0.000987823	0.00500874	up
ENSSSCG00000033350	1.40704	1.70552	10.8501	0.000987912	0.00500874	up
ENSSSCG00000001787	1.16911	1.50753	10.8361	0.000995394	0.00503962	up
ENSSSCG00000017537	1.84983	0.125689	10.8254	0.00100116	0.00506527	up
ENSSSCG00000009231	1.01492	4.38644	10.8207	0.0010037	0.00507633	up
ENSSSCG00000005762	1.49693	1.39752	10.7964	0.001017	0.00513644	up
ENSSSCG00000033564	-1.45984	-0.65152	10.7864	0.00102249	0.00516057	down
ENSSSCG00000036246	1.30011	0.744348	10.7666	0.00103345	0.00521227	up
ENSSSCG00000001793	-1.01828	3.27682	10.7526	0.00104134	0.00524839	down
ENSSSCG00000009542	1.23547	0.925612	10.7165	0.00106185	0.00533875	up
ENSSSCG00000032841	1.22028	3.89015	10.7087	0.00106633	0.00535941	up
ENSSSCG00000026129	-1.54973	-0.567411	10.6726	0.00108732	0.00545166	down
ENSSSCG00000014097	1.17608	2.3375	10.6328	0.00111097	0.00556047	up
ENSSSCG00000009197	2.06764	0.732901	10.6069	0.00112669	0.00562569	up
ENSSSCG00000023848	1.70871	0.32296	10.5799	0.00114321	0.0056964	up
ENSSSCG00000011358	1.1787	0.742917	10.5576	0.00115709	0.00575565	up
ENSSSCG00000009457	1.02333	1.96908	10.5128	0.00118553	0.00587088	up
ENSSSCG00000031849	-1.30196	-0.281076	10.4547	0.0012234	0.00603572	down
ENSSSCG00000027144	-1.24711	0.482341	10.4294	0.00124027	0.00610854	down
ENSSSCG00000006025	2.45165	-0.791251	10.4271	0.0012418	0.00611194	up
ENSSSCG00000008714	-1.49588	1.64341	10.4238	0.00124404	0.00611877	down
ENSSSCG00000002779	1.56783	-0.678939	10.3946	0.00126387	0.00620577	up
ENSSSCG00000016140	1.14809	4.48782	10.3922	0.00126551	0.00621172	up
ENSSSCG00000009927	-1.31614	-0.173536	10.3821	0.00127243	0.00623521	down
ENSSSCG00000038162	1.41322	-0.0242655	10.3759	0.00127671	0.006254	up
ENSSSCG00000006890	-1.13037	2.18692	10.3742	0.0012779	0.00625767	down
ENSSSCG00000015445	1.93488	-0.638988	10.3552	0.0012911	0.00630951	up
ENSSSCG00000032431	1.83754	-0.908862	10.3383	0.00130297	0.0063568	up
ENSSSCG00000026816	-1.81057	1.01668	10.3301	0.00130876	0.00637648	down
ENSSSCG00000009004	1.9387	-0.159109	10.3184	0.0013171	0.00641169	up
ENSSSCG00000011899	1.13366	1.92403	10.3181	0.00131732	0.00641169	up
ENSSSCG00000017347	1.16849	2.45405	10.297	0.00133249	0.00647032	up
ENSSSCG00000031216	-1.70545	0.560773	10.2947	0.00133411	0.00647601	down
ENSSSCG00000023956	1.04541	5.71556	10.2787	0.00134573	0.00652586	up
ENSSSCG00000004053	1.02881	2.24516	10.2654	0.0013555	0.00656222	up
ENSSSCG00000011178	1.37357	0.842248	10.2589	0.00136026	0.00658088	up
ENSSSCG00000021852	1.07139	2.21556	10.257	0.00136167	0.00658548	up
ENSSSCG00000008155	1.14103	2.31111	10.2335	0.00137914	0.00666329	up
ENSSSCG00000026600	2.83551	-1.66264	10.2268	0.00138417	0.00668538	up
ENSSSCG00000037406	1.07749	1.14869	10.2006	0.00140396	0.00676744	up
ENSSSCG00000037272	2.80677	-0.235802	10.1815	0.00141861	0.00682892	up
ENSSSCG00000003278	1.54794	1.45351	10.176	0.00142281	0.00684461	up
ENSSSCG00000006064	1.26732	1.93424	10.1467	0.00144557	0.00694029	up
ENSSSCG00000036396	1.31504	4.19742	10.1405	0.00145044	0.00696133	up
ENSSSCG00000028741	1.24556	-0.0178681	10.1365	0.00145359	0.00697052	up
ENSSSCG00000010459	1.3436	-0.201633	10.1363	0.0014538	0.00697052	up
ENSSSCG00000016469	1.17924	8.31109	10.1278	0.00146049	0.00700029	up
ENSSSCG00000014049	1.53671	1.77479	10.1253	0.00146247	0.00700745	up
ENSSSCG00000014630	1.30853	0.585974	10.0921	0.00148905	0.00712302	up
ENSSSCG00000036078	1.80592	0.724759	10.0569	0.00151776	0.00724603	up
ENSSSCG00000035621	1.89911	-0.0736458	10.0553	0.00151912	0.00725013	up
ENSSSCG00000031287	1.54205	-0.800242	9.99668	0.00156822	0.00745009	up
ENSSSCG00000035756	1.30247	0.379199	9.98699	0.0015765	0.00748205	up
ENSSSCG00000026360	2.98833	0.856346	9.97839	0.00158388	0.00751463	up
ENSSSCG00000024495	1.28555	0.73325	9.97403	0.00158764	0.0075275	up
ENSSSCG00000030548	1.18611	1.18255	9.97276	0.00158873	0.00753022	up
ENSSSCG00000035424	1.01242	2.78009	9.96848	0.00159243	0.0075453	up
ENSSSCG00000014011	2.91671	0.119904	9.96482	0.00159559	0.00755631	up
ENSSSCG00000008555	1.48637	2.49536	9.91276	0.00164137	0.00773483	up
ENSSSCG00000036746	1.15037	3.99232	9.89243	0.0016596	0.00780288	up
ENSSSCG00000002490	-1.1731	2.20388	9.89229	0.00165973	0.00780288	down
ENSSSCG00000016295	1.01273	3.7944	9.88216	0.00166889	0.00784085	up
ENSSSCG00000004586	1.23404	2.70858	9.87294	0.00167727	0.00787257	up
ENSSSCG00000026587	1.16674	1.73732	9.83633	0.00171099	0.00802303	up
ENSSSCG00000001395	1.55072	-1.17762	9.83055	0.00171637	0.00804043	up
ENSSSCG00000032561	1.47674	1.68583	9.8211	0.00172521	0.00807373	up
ENSSSCG00000027987	1.46746	-0.686304	9.82094	0.00172536	0.00807373	up
ENSSSCG00000035893	1.52388	1.88951	9.74853	0.00179466	0.0083666	up
ENSSSCG00000040010	1.39955	0.880421	9.74373	0.00179935	0.00838309	up
ENSSSCG00000012741	1.07988	1.56687	9.72443	0.00181835	0.00846614	up
ENSSSCG00000010809	-1.51746	0.444913	9.66868	0.00187436	0.00869617	down
ENSSSCG00000008240	1.12075	1.14202	9.65683	0.00188649	0.00874125	up
ENSSSCG00000000475	1.17931	1.16262	9.65218	0.00189127	0.00875777	up
ENSSSCG00000006472	1.61036	0.73817	9.64221	0.00190156	0.00879981	up
ENSSSCG00000010252	2.10333	0.290531	9.63879	0.00190511	0.0088134	up
ENSSSCG00000027997	-1.4533	0.0185889	9.63792	0.00190601	0.00881476	down
ENSSSCG00000011176	-1.10171	1.38569	9.62468	0.0019198	0.00887004	down
ENSSSCG00000035711	1.38761	0.509297	9.59654	0.00194944	0.00898121	up
ENSSSCG00000031703	2.64184	-1.12873	9.56872	0.00197921	0.00910097	up
ENSSSCG00000011111	1.4876	0.815509	9.5655	0.00198268	0.00911405	up
ENSSSCG00000012132	1.51241	-0.0196831	9.52663	0.00202512	0.00927378	up
ENSSSCG00000006073	1.72844	-0.0946811	9.50705	0.00204684	0.00936731	up
ENSSSCG00000039651	2.0776	5.79969	9.4885	0.00206763	0.00944587	up
ENSSSCG00000000672	-1.0306	3.99521	9.48825	0.00206792	0.00944587	down
ENSSSCG00000035029	1.21174	0.757179	9.46086	0.00209903	0.00957272	up
ENSSSCG00000035444	1.56123	0.139993	9.46031	0.00209965	0.00957272	up
ENSSSCG00000032532	1.45731	-0.24445	9.4588	0.00210139	0.0095746	up
ENSSSCG00000000148	2.02285	-0.863938	9.4304	0.00213418	0.00970759	up
ENSSSCG00000005287	1.16339	2.80469	9.43004	0.0021346	0.00970759	up
ENSSSCG00000007975	-1.40611	1.2542	9.41471	0.00215252	0.00977987	down
ENSSSCG00000028284	-1.14055	0.343659	9.4081	0.0021603	0.00980905	down
ENSSSCG00000035340	1.18252	0.695244	9.4048	0.00216418	0.00982312	up
ENSSSCG00000015342	1.43245	-0.464369	9.40432	0.00216475	0.00982312	up
ENSSSCG00000000687	1.49271	2.0332	9.37235	0.00220283	0.00997715	up
ENSSSCG00000017135	-1.26101	0.543187	9.3664	0.00220999	0.0100064	down
ENSSSCG00000002552	1.41645	1.18205	9.34814	0.00223212	0.0101003	up
ENSSSCG00000030303	-1.1535	1.42028	9.30424	0.00228624	0.010313	down
ENSSSCG00000024162	1.17561	0.0269518	9.29121	0.00230256	0.0103737	up
ENSSSCG00000004032	-1.13558	1.23496	9.28303	0.00231286	0.0104169	down
ENSSSCG00000016331	1.21109	0.515825	9.27916	0.00231775	0.0104357	up
ENSSSCG00000012950	1.24671	0.247345	9.27778	0.0023195	0.0104403	up
ENSSSCG00000034821	1.05037	4.5342	9.27042	0.00232884	0.0104791	up
ENSSSCG00000039261	1.34668	-0.534694	9.2679	0.00233205	0.0104874	up
ENSSSCG00000040636	1.35303	1.5102	9.26782	0.00233215	0.0104874	up
ENSSSCG00000006812	-1.10893	2.22158	9.25832	0.00234428	0.0105322	down
ENSSSCG00000003975	1.63928	-0.764343	9.25712	0.00234582	0.0105358	up
ENSSSCG00000024431	1.4573	0.263325	9.24216	0.00236506	0.0106189	up
ENSSSCG00000038345	1.04752	1.90926	9.2414	0.00236604	0.0106201	up
ENSSSCG00000025410	1.37686	1.19743	9.23513	0.00237416	0.0106532	up
[truncated: 210 more rows]
