# Supplementary material for: Transcriptomic and ChIP-seq Integrative Analysis Reveals Important Roles of Epigenetically Regulated lncRNAs in Placental Development in Meishan Pigs
Source: Genes (Basel). 2020 Apr 6;11(4):397. doi: 10.3390/genes11040397 (PMC7230623; doi:10.3390/genes11040397)
Supplement: Supplementary file 1 [file genes-11-00397-s001.zip › Supplementary Table 4.xlsx]

## Sheet: Sheet1
		significantly co-expressed lncRNA-gene pairs
Gene ID	Gene Name	Reference	Strand	Start	End	lncRNA	DEgene	DElncRNA	PPC	PPC2	pval
ENSSSCG00000022089	ADGRF4	7	+	42403964	42430700	TCONS_00111573	1	1	0.907761	0.82403	1.96615e-07
ENSSSCG00000034506	MS4A2	2	-	11400192	11420549	TCONS_00111573	1	1	0.905232	0.819445	2.42126e-07
ENSSSCG00000002779	LRRC36	6	+	27966398	28038055	TCONS_00111573	1	1	0.934425	0.873151	1.39771e-08
ENSSSCG00000013101	-	2	+	11293374	11367868	TCONS_00111573	1	1	0.909357	0.826931	1.71867e-07
ENSSSCG00000036842	-	16	+	54553551	54667861	TCONS_00111573	1	1	0.948361	0.899389	2.16088e-09
ENSSSCG00000008978	CXCL11	8	-	71713803	71725674	TCONS_00111573	1	1	0.907113	0.822853	2.07509e-07
ENSSSCG00000012912	TBC1D10C	2	-	5109061	5118552	TCONS_00111573	1	1	0.908653	0.825651	1.82426e-07
ENSSSCG00000011269	MYRIP	13	+	24382668	24554630	TCONS_00111573	1	1	0.910065	0.828217	1.61799e-07
ENSSSCG00000036036	XG	X	+	11163	36551	TCONS_00111573	1	1	0.899758	0.809564	3.72772e-07
ENSSSCG00000040047	-	7	+	39268255	39273390	TCONS_00111573	1	1	0.920914	0.848082	5.99133e-08
ENSSSCG00000000647	OLR1	5	+	61799356	61809691	TCONS_00111573	1	1	0.948091	0.898876	2.25115e-09
ENSSSCG00000014272	-	2	-	134210919	134278243	TCONS_00111573	1	1	0.902022	0.813644	3.12789e-07
ENSSSCG00000022417	HNF1B	12	-	39143121	39201601	TCONS_00020690	1	1	0.906244	0.821277	2.22931e-07
ENSSSCG00000040636	KRT80	5	-	17482097	17505614	TCONS_00020690	1	1	0.897834	0.806105	4.31307e-07
ENSSSCG00000002412	STON2	7	-	104039514	104190377	TCONS_00108135	1	-1	-0.906756	0.822206	2.13728e-07
ENSSSCG00000014259	ADAMTS19	2	+	132144862	132409660	TCONS_00108135	-1	-1	0.896356	0.803454	4.81492e-07
ENSSSCG00000038417	LRRC8D	4	-	126766227	126874257	TCONS_00049636	-1	-1	0.905415	0.819777	2.38543e-07
ENSSSCG00000039413	SLC9A3	16	+	79625262	79703497	TCONS_00033216	1	-1	-0.905897	0.82065	2.29351e-07
ENSSSCG00000033456	GPR157	6	-	69559345	69581551	TCONS_00081929	-1	-1	0.907233	0.823071	2.05451e-07
ENSSSCG00000016267	ITM2C	15	+	131614676	131628624	TCONS_00081929	-1	-1	0.907994	0.824453	1.9282e-07
ENSSSCG00000017926	SLC16A13	12	+	52436012	52442920	TCONS_00081929	-1	-1	0.898337	0.80701	4.15272e-07
ENSSSCG00000027272	PIK3CG	9	+	106698207	106748215	TCONS_00078922	1	1	0.918644	0.843906	7.4588e-08
ENSSSCG00000033457	-	12	+	39591380	39599572	TCONS_00078922	1	1	0.894919	0.80088	5.35065e-07
ENSSSCG00000003251	NLRP12	6	+	56401763	56425405	TCONS_00078922	1	1	0.902928	0.81528	2.91234e-07
ENSSSCG00000004143	TXLNB	1	+	25228333	25285301	TCONS_00078922	1	1	0.897868	0.806166	4.30213e-07
ENSSSCG00000032328	MAP6D1	13	-	121740264	121755487	TCONS_00078922	1	1	0.92947	0.863914	2.46394e-08
ENSSSCG00000013888	JAK3	2	+	59905450	59928248	TCONS_00078922	1	1	0.902393	0.814313	3.03812e-07
ENSSSCG00000039203	CYSLTR1	X	-	62380780	62407524	TCONS_00078922	1	1	0.91181	0.831397	1.39104e-07
ENSSSCG00000013100	-	2	+	11373443	11383698	TCONS_00078922	1	1	0.922676	0.851332	5.03112e-08
ENSSSCG00000017750	EVI2B	12	+	43553898	43561755	TCONS_00078922	1	1	0.911582	0.830983	1.41894e-07
ENSSSCG00000031723	RAB39A	9	+	36376102	36403665	TCONS_00078922	1	1	0.910555	0.82911	1.55124e-07
ENSSSCG00000024480	SFMBT2	10	+	63876966	64066546	TCONS_00078922	1	1	0.912122	0.831967	1.35343e-07
ENSSSCG00000012278	CFP	X	-	42142480	42152622	TCONS_00078922	1	1	0.908552	0.825466	1.83996e-07
ENSSSCG00000007926	SEC14L5	3	-	37397113	37443118	TCONS_00078922	1	1	0.911522	0.830873	1.42639e-07
ENSSSCG00000029998	KLF7	15	-	110286490	110379145	TCONS_00078922	1	1	0.937128	0.878209	1.00674e-08
ENSSSCG00000000297	PDE1B	5	+	19725354	19752890	TCONS_00078922	1	1	0.91724	0.841329	8.51425e-08
ENSSSCG00000005641	DNM1	1	+	268653174	268701674	TCONS_00078922	1	1	0.922022	0.850125	5.37062e-08
ENSSSCG00000022309	GPR34	X	+	37306507	37313923	TCONS_00078922	1	1	0.935873	0.875858	1.17455e-08
ENSSSCG00000001572	FGD2	7	+	32647677	32674541	TCONS_00078922	1	1	0.904086	0.817371	2.65576e-07
ENSSSCG00000036589	BEGAIN	7	-	121388930	121418061	TCONS_00017617	-1	1	-0.908892	0.826084	1.78791e-07
ENSSSCG00000022504	CDON	9	-	53079550	53178884	TCONS_00017617	-1	1	-0.904947	0.818929	2.47779e-07
ENSSSCG00000028896	DIO1	6	-	158375602	158392783	TCONS_00017616	1	1	0.949051	0.900698	1.94463e-09
ENSSSCG00000038500	TRIB1	4	-	14287252	14298100	TCONS_00032234	1	-1	-0.902369	0.814269	3.04389e-07
ENSSSCG00000027882	C1orf115	10	+	10115927	10127714	TCONS_00032234	-1	-1	0.895431	0.801796	5.15429e-07
ENSSSCG00000028816	-	15	+	132938822	132941389	TCONS_00032234	-1	-1	0.901315	0.812368	3.30563e-07
ENSSSCG00000023584	-	9	-	108678513	108693057	TCONS_00032234	-1	-1	0.90319	0.815752	2.85261e-07
ENSSSCG00000016519	AKR1D1	18	-	11416064	11462137	TCONS_00032234	-1	-1	0.900516	0.810929	3.51673e-07
ENSSSCG00000016284	-	15	+	132919608	132983215	TCONS_00032234	-1	-1	0.898246	0.806847	4.18125e-07
ENSSSCG00000010551	BLOC1S2	14	-	111391974	111397594	TCONS_00032234	-1	-1	0.907548	0.823644	2.00133e-07
ENSSSCG00000004679	SORD	1	-	126654485	126701503	TCONS_00014076	-1	1	-0.930643	0.866096	2.16275e-08
ENSSSCG00000008978	CXCL11	8	-	71713803	71725674	TCONS_00054358	1	1	0.894754	0.800585	5.41523e-07
ENSSSCG00000001395	-	7	-	23616984	23621159	TCONS_00099721	1	1	0.906776	0.822242	2.13377e-07
ENSSSCG00000024954	FGF1	2	-	144133407	144241374	TCONS_00099721	1	1	0.944248	0.891604	3.93746e-09
ENSSSCG00000006243	PENK	4	+	75524799	75561444	TCONS_00099721	1	1	0.927837	0.860881	2.94376e-08
ENSSSCG00000040266	MDFIC2	13	-	51629377	51742671	TCONS_00099721	1	1	0.899241	0.808635	3.87767e-07
ENSSSCG00000016314	TRPM8	15	+	134194771	134268853	TCONS_00099721	1	1	0.907211	0.823032	2.05824e-07
ENSSSCG00000009162	-	8	+	118052500	118128281	TCONS_00099721	1	1	0.945054	0.893126	3.51366e-09
ENSSSCG00000036223	ACKR1	4	-	91221889	91225651	TCONS_00099721	1	1	0.90087	0.811567	3.42169e-07
ENSSSCG00000021222	-	3	-	40616643	40618329	TCONS_00099721	1	1	0.941902	0.887179	5.43483e-09
ENSSSCG00000039413	SLC9A3	16	+	79625262	79703497	TCONS_00099721	1	1	0.90854	0.825446	1.84173e-07
ENSSSCG00000031897	GIMAP7	18	-	6447192	6452948	TCONS_00099721	1	1	0.937985	0.879816	9.04523e-09
ENSSSCG00000038188	-	10	-	13815739	13818797	TCONS_00078536	-1	-1	0.904004	0.817223	2.67323e-07
ENSSSCG00000010007	MTFP1	14	+	47392776	47395607	TCONS_00078536	-1	-1	0.940039	0.883674	6.95411e-09
ENSSSCG00000006479	-	4	-	93503287	93507436	TCONS_00078536	-1	-1	0.92186	0.849826	5.45787e-08
ENSSSCG00000017894	WSCD1	12	-	51154485	51198311	TCONS_00105867	1	-1	-0.926903	0.859149	3.25294e-08
ENSSSCG00000037608	LRRC70	16	+	41292987	41295640	TCONS_00105867	1	-1	-0.921566	0.849285	5.61875e-08
ENSSSCG00000038475	-	6	+	128004528	128030296	TCONS_00105867	-1	-1	0.895699	0.802277	5.05383e-07
ENSSSCG00000002277	SPTB	7	-	88812718	88954851	TCONS_00105867	1	-1	-0.900073	0.810132	3.6386e-07
ENSSSCG00000027272	PIK3CG	9	+	106698207	106748215	TCONS_00054166	1	1	0.902423	0.814367	3.03097e-07
ENSSSCG00000033457	-	12	+	39591380	39599572	TCONS_00054166	1	1	0.900168	0.810302	3.61229e-07
ENSSSCG00000015332	PON1	9	-	74926048	74974827	TCONS_00054166	1	1	0.915361	0.837885	1.01282e-07
ENSSSCG00000012652	SASH3	X	+	106374085	106391411	TCONS_00054166	1	1	0.899085	0.808354	3.92399e-07
ENSSSCG00000013100	-	2	+	11373443	11383698	TCONS_00054166	1	1	0.930479	0.865791	2.20279e-08
ENSSSCG00000014430	ABLIM3	2	+	150260183	150423211	TCONS_00054166	1	1	0.905563	0.820044	2.35695e-07
ENSSSCG00000031970	RASSF5	9	+	67157167	67237363	TCONS_00054166	1	1	0.904453	0.818036	2.57856e-07
ENSSSCG00000037775	-	AEMK02000452.1	-	3591646	3841358	TCONS_00054166	1	1	0.897028	0.804659	4.58093e-07
ENSSSCG00000025034	LAPTM5	6	-	87363665	87390238	TCONS_00054166	1	1	0.902753	0.814964	2.95291e-07
ENSSSCG00000009357	SMAD9	11	-	12701511	12765790	TCONS_00054166	1	1	0.896711	0.80409	4.69013e-07
ENSSSCG00000022361	-	8	-	118815752	118867551	TCONS_00054166	1	1	0.903302	0.815955	2.82724e-07
ENSSSCG00000009111	SYNPO2	8	-	104677583	104844171	TCONS_00054166	1	1	0.898166	0.806702	4.20676e-07
ENSSSCG00000010603	NEURL1	14	+	114437041	114517711	TCONS_00054166	1	1	0.902765	0.814984	2.95024e-07
ENSSSCG00000006357	FCER1G	4	-	89242209	89246447	TCONS_00054166	1	1	0.905572	0.82006	2.35521e-07
ENSSSCG00000024392	THEMIS	1	+	35333473	35521353	TCONS_00054166	1	1	0.954685	0.911423	7.7533e-10
ENSSSCG00000040010	BCL2A1	7	-	48882893	48967344	TCONS_00054166	1	1	0.899967	0.809941	3.66836e-07
ENSSSCG00000015324	GNG11	9	+	73721322	73726240	TCONS_00054166	1	1	0.89593	0.802691	4.96855e-07
ENSSSCG00000032019	DNASE1L3	13	-	39954804	39976110	TCONS_00054166	1	1	0.898104	0.806592	4.22622e-07
ENSSSCG00000022309	GPR34	X	+	37306507	37313923	TCONS_00054166	1	1	0.914028	0.835448	1.1427e-07
ENSSSCG00000036049	PEG10	9	+	74474091	74486980	TCONS_00054166	1	1	0.905294	0.819557	2.40912e-07
ENSSSCG00000008467	EML4	3	-	98005813	98155842	TCONS_00146608	-1	-1	0.899536	0.809165	3.7915e-07
ENSSSCG00000012624	SLC25A43	X	+	97868611	97906760	TCONS_00146608	-1	-1	0.931777	0.868209	1.9023e-08
ENSSSCG00000040524	ISYNA1	2	+	59363716	59367752	TCONS_00146608	-1	-1	0.943075	0.889391	4.63348e-09
ENSSSCG00000027854	HSD17B6	5	+	22089491	22114378	TCONS_00146608	-1	-1	0.897024	0.804652	4.58222e-07
ENSSSCG00000031541	ARL5A	15	+	467941	498964	TCONS_00146608	-1	-1	0.94798	0.898666	2.28905e-09
ENSSSCG00000006620	TUFT1	4	-	97648816	97703599	TCONS_00146608	1	-1	-0.894479	0.800093	5.52468e-07
ENSSSCG00000009215	ABCG2	8	+	130775507	131003408	TCONS_00146608	-1	-1	0.922899	0.851742	4.92e-08
ENSSSCG00000022092	CYP7B1	4	+	69615559	69806496	TCONS_00146608	-1	-1	0.940382	0.884317	6.65014e-09
ENSSSCG00000027882	C1orf115	10	+	10115927	10127714	TCONS_00146608	-1	-1	0.931339	0.867393	1.99946e-08
ENSSSCG00000000363	GDF11	5	+	21191190	21201804	TCONS_00146608	-1	-1	0.931999	0.868621	1.85482e-08
ENSSSCG00000039609	ANKRD33B	16	+	149595	233810	TCONS_00146608	1	-1	-0.901037	0.811867	3.37775e-07
ENSSSCG00000028816	-	15	+	132938822	132941389	TCONS_00146608	-1	-1	0.940817	0.885137	6.27967e-09
ENSSSCG00000014081	COL4A3BP	2	-	84417409	84537369	TCONS_00146608	-1	-1	0.900019	0.810035	3.65372e-07
ENSSSCG00000039841	SHC3	14	-	680370	836133	TCONS_00146608	-1	-1	0.91974	0.845921	6.71541e-08
ENSSSCG00000033337	ARHGDIB	5	+	57576778	57600668	TCONS_00146608	-1	-1	0.915199	0.837589	1.02785e-07
ENSSSCG00000001807	AP3B2	7	+	52256569	52296717	TCONS_00146608	-1	-1	0.948903	0.900417	1.98945e-09
ENSSSCG00000009638	RHOBTB2	14	+	7222755	7254955	TCONS_00146608	1	-1	-0.909733	0.827614	1.66456e-07
ENSSSCG00000007133	ACSS1	17	-	30800435	30839808	TCONS_00146608	-1	-1	0.934297	0.872911	1.41911e-08
ENSSSCG00000021082	NRG2	2	-	141662775	141824530	TCONS_00146608	-1	-1	0.900594	0.81107	3.49545e-07
ENSSSCG00000010651	ABLIM1	14	-	124760404	125108691	TCONS_00146608	1	-1	-0.918659	0.843934	7.44829e-08
ENSSSCG00000014259	ADAMTS19	2	+	132144862	132409660	TCONS_00146608	-1	-1	0.926838	0.859028	3.27545e-08
ENSSSCG00000025266	VWA3A	3	-	24036351	24097393	TCONS_00146608	-1	-1	0.907308	0.823207	2.04179e-07
ENSSSCG00000000773	TUBA8	5	+	70133330	70179970	TCONS_00146608	-1	-1	0.92221	0.850471	5.27131e-08
ENSSSCG00000007523	TUBB1	17	+	59161420	59168737	TCONS_00146608	-1	-1	0.905002	0.819028	2.46684e-07
ENSSSCG00000016519	AKR1D1	18	-	11416064	11462137	TCONS_00146608	-1	-1	0.942397	0.888112	5.08327e-09
ENSSSCG00000000024	PARVB	5	-	4909649	5015339	TCONS_00146608	-1	-1	0.903971	0.817163	2.68039e-07
ENSSSCG00000016284	-	15	+	132919608	132983215	TCONS_00146608	-1	-1	0.95358	0.909314	9.36866e-10
ENSSSCG00000027558	GABBR2	1	-	240107466	240496230	TCONS_00146608	-1	-1	0.912406	0.832485	1.32009e-07
ENSSSCG00000007240	HCK	17	+	35708164	35754910	TCONS_00146608	-1	-1	0.94406	0.89125	4.04246e-09
ENSSSCG00000004283	DPPA5	1	-	52986462	52987618	TCONS_00146608	-1	-1	0.918004	0.842731	7.92499e-08
ENSSSCG00000008309	-	3	-	69887386	69895384	TCONS_00146608	-1	-1	0.917162	0.841187	8.57602e-08
ENSSSCG00000006982	ZDHHC2	17	+	4855056	4928664	TCONS_00089190	1	1	0.920861	0.847985	6.02228e-08
ENSSSCG00000000633	YBX3	5	+	61337862	61361282	TCONS_00089190	1	1	0.89702	0.804646	4.58343e-07
ENSSSCG00000005939	FAM135B	4	+	4373945	4658017	TCONS_00017831	1	1	0.934658	0.873586	1.35952e-08
ENSSSCG00000032532	CHRM2	18	-	12455147	12600118	TCONS_00017831	1	1	0.901813	0.813267	3.17951e-07
ENSSSCG00000009331	MEDAG	11	+	7545494	7562737	TCONS_00005535	1	-1	-0.948343	0.899355	2.16677e-09
ENSSSCG00000034119	MEIG1	10	-	46790684	46800323	TCONS_00005535	-1	-1	0.904863	0.818778	2.49462e-07
ENSSSCG00000007501	BMP7	17	-	57584952	57676359	TCONS_00005535	-1	-1	0.904256	0.817679	2.61975e-07
ENSSSCG00000037918	ADIRF	14	+	87928820	87930854	TCONS_00005535	1	-1	-0.933789	0.871962	1.50689e-08
ENSSSCG00000012027	ADAMTS5	13	-	190357960	190411953	TCONS_00005535	1	-1	-0.900489	0.810881	3.52398e-07
ENSSSCG00000000653	CD69	5	+	62077988	62085900	TCONS_00125830	1	1	0.900458	0.810824	3.53248e-07
ENSSSCG00000007465	B4GALT5	17	-	51257909	51334246	TCONS_00049635	1	-1	-0.917458	0.84173	8.34189e-08
ENSSSCG00000012198	MAGEB3	X	+	26053954	26055000	TCONS_00049635	-1	-1	0.899466	0.809038	3.81195e-07
ENSSSCG00000038500	TRIB1	4	-	14287252	14298100	TCONS_00049635	1	-1	-0.941768	0.886927	5.53326e-09
ENSSSCG00000038508	SPTBN2	2	+	5695846	5739414	TCONS_00049635	1	-1	-0.938072	0.879979	8.94722e-09
ENSSSCG00000016061	MYO1B	15	+	95874398	96066990	TCONS_00049635	1	-1	-0.895886	0.802611	4.98496e-07
ENSSSCG00000022312	RHPN2	6	-	42820565	42891346	TCONS_00049635	1	-1	-0.895671	0.802226	5.06438e-07
ENSSSCG00000010368	GLUD1	14	-	87967037	88005528	TCONS_00049635	1	-1	-0.896518	0.803745	4.75754e-07
ENSSSCG00000027992	MST1R	13	-	32402385	32422336	TCONS_00049635	1	-1	-0.89558	0.802063	5.09826e-07
ENSSSCG00000001483	FAM83B	7	-	26058144	26141831	TCONS_00049635	1	-1	-0.899901	0.809822	3.68698e-07
ENSSSCG00000039573	SLPI	17	-	47595158	47599301	TCONS_00049635	1	-1	-0.900833	0.8115	3.43156e-07
ENSSSCG00000009490	DCT	11	-	63584869	63678314	TCONS_00016908	-1	1	-0.900066	0.810118	3.64075e-07
ENSSSCG00000012147	S100G	X	+	13107365	13116062	TCONS_00016908	1	1	0.896526	0.803758	4.75496e-07
ENSSSCG00000015664	-	9	+	67933081	67959721	TCONS_00016908	1	1	0.897685	0.805838	4.36144e-07
ENSSSCG00000033207	SULT2A1	6	-	53522129	53536676	TCONS_00016908	1	1	0.901399	0.812521	3.2839e-07
ENSSSCG00000021203	PIK3CB	13	-	79425840	79610840	TCONS_00140196	-1	1	-0.905868	0.820597	2.29898e-07
ENSSSCG00000015022	LAYN	9	+	39306276	39326824	TCONS_00140196	1	1	0.921061	0.848354	5.90517e-08
ENSSSCG00000038417	LRRC8D	4	-	126766227	126874257	TCONS_00140196	-1	1	-0.90002	0.810036	3.65356e-07
ENSSSCG00000004279	OGFRL1	1	+	51313014	51332328	TCONS_00140196	1	1	0.895254	0.80148	5.2214e-07
ENSSSCG00000028816	-	15	+	132938822	132941389	TCONS_00040314	-1	-1	0.913634	0.834726	1.18383e-07
ENSSSCG00000023584	-	9	-	108678513	108693057	TCONS_00040314	-1	-1	0.894725	0.800532	5.42693e-07
ENSSSCG00000031721	SOX14	13	+	78620984	78625156	TCONS_00040314	-1	-1	0.915397	0.837952	1.00942e-07
ENSSSCG00000000633	YBX3	5	+	61337862	61361282	TCONS_00040314	1	-1	-0.895934	0.802698	4.96724e-07
ENSSSCG00000016431	GALNTL5	18	-	5353817	5438227	TCONS_00040314	-1	-1	0.91652	0.840009	9.10377e-08
ENSSSCG00000006023	SYBU	4	+	27899434	27974660	TCONS_00040314	-1	-1	0.908281	0.824975	1.88231e-07
ENSSSCG00000010551	BLOC1S2	14	-	111391974	111397594	TCONS_00040314	-1	-1	0.897788	0.806023	4.32788e-07
ENSSSCG00000010452	IFIT1	14	+	101213979	101251108	TCONS_00040315	1	-1	-0.902846	0.815131	2.93139e-07
ENSSSCG00000038774	MAPK13	7	+	31880641	31889455	TCONS_00040315	-1	-1	0.915104	0.837415	1.03678e-07
ENSSSCG00000009482	SPRY2	11	-	52154493	52155440	TCONS_00040315	1	-1	-0.89449	0.800113	5.5202e-07
ENSSSCG00000008467	EML4	3	-	98005813	98155842	TCONS_00040315	-1	-1	0.895451	0.801832	5.14679e-07
ENSSSCG00000040925	-	6	+	4660531	4668003	TCONS_00040315	-1	-1	0.900855	0.811541	3.42558e-07
ENSSSCG00000012624	SLC25A43	X	+	97868611	97906760	TCONS_00040315	-1	-1	0.935644	0.875429	1.20767e-08
ENSSSCG00000040524	ISYNA1	2	+	59363716	59367752	TCONS_00040315	-1	-1	0.917836	0.842423	8.05111e-08
ENSSSCG00000004704	PPIP5K1	1	+	127865572	127915455	TCONS_00040315	-1	-1	0.936747	0.877495	1.05536e-08
ENSSSCG00000029392	HUNK	13	+	195530124	195663729	TCONS_00040315	-1	-1	0.897738	0.805934	4.34403e-07
ENSSSCG00000036360	LURAP1L	1	-	209619962	209700740	TCONS_00040315	-1	-1	0.916299	0.839604	9.29208e-08
ENSSSCG00000031541	ARL5A	15	+	467941	498964	TCONS_00040315	-1	-1	0.929379	0.863745	2.48884e-08
ENSSSCG00000006620	TUFT1	4	-	97648816	97703599	TCONS_00040315	1	-1	-0.952468	0.907195	1.12817e-09
ENSSSCG00000031866	TIMP3	5	-	12185819	12242604	TCONS_00040315	1	-1	-0.918872	0.844325	7.29858e-08
ENSSSCG00000004789	THBS1	1	-	131728784	131746115	TCONS_00040315	1	-1	-0.905069	0.819149	2.45352e-07
ENSSSCG00000028359	BST1	8	+	11011572	11030303	TCONS_00040315	1	-1	-0.919177	0.844887	7.08862e-08
ENSSSCG00000025500	HTR1D	6	-	81089662	81112347	TCONS_00040315	1	-1	-0.933728	0.871849	1.51768e-08
ENSSSCG00000021203	PIK3CB	13	-	79425840	79610840	TCONS_00040315	-1	-1	0.914402	0.836132	1.10484e-07
ENSSSCG00000021041	-	9	-	66522017	66550523	TCONS_00040315	-1	-1	0.93746	0.878831	9.66044e-09
ENSSSCG00000016618	CPED1	18	-	25654451	25937923	TCONS_00040315	1	-1	-0.943163	0.889556	4.57831e-09
ENSSSCG00000002314	SMOC1	7	+	93475973	93628328	TCONS_00040315	1	-1	-0.92904	0.863115	2.58326e-08
ENSSSCG00000009784	ABCB9	14	+	29904056	29935560	TCONS_00040315	-1	-1	0.899019	0.808234	3.94392e-07
ENSSSCG00000010034	DEPDC5	14	+	48421875	48523593	TCONS_00040315	-1	-1	0.930213	0.865296	2.26921e-08
ENSSSCG00000000736	TEAD4	5	-	67124726	67194381	TCONS_00040315	1	-1	-0.894763	0.800601	5.41171e-07
ENSSSCG00000010483	PLCE1	14	+	105422502	105764725	TCONS_00040315	1	-1	-0.949483	0.901517	1.81922e-09
ENSSSCG00000025836	SULT1C4	3	-	47761850	47777174	TCONS_00040315	1	-1	-0.93265	0.869837	1.72087e-08
ENSSSCG00000008289	MTHFD2	3	-	68820683	68853067	TCONS_00040315	-1	-1	0.920161	0.846697	6.44725e-08
ENSSSCG00000040332	LBH	3	-	109078282	109105526	TCONS_00040315	1	-1	-0.911661	0.831126	1.40921e-07
ENSSSCG00000022092	CYP7B1	4	+	69615559	69806496	TCONS_00040315	-1	-1	0.912088	0.831904	1.35754e-07
ENSSSCG00000006002	NOV	4	-	19502173	19514797	TCONS_00040315	1	-1	-0.896693	0.804059	4.6962e-07
ENSSSCG00000027882	C1orf115	10	+	10115927	10127714	TCONS_00040315	-1	-1	0.903421	0.81617	2.80053e-07
ENSSSCG00000025672	-	6	-	147567182	147722429	TCONS_00040315	-1	-1	0.914838	0.836929	1.06212e-07
ENSSSCG00000017604	HLF	12	+	31589410	31644080	TCONS_00040315	1	-1	-0.897274	0.8051	4.49765e-07
ENSSSCG00000036026	C1orf64	6	+	75160049	75164450	TCONS_00040315	-1	-1	0.921692	0.849517	5.54929e-08
ENSSSCG00000002436	TTC7B	7	-	112268301	112519208	TCONS_00040315	-1	-1	0.944756	0.892564	3.66528e-09
ENSSSCG00000032249	GBX1	18	+	6058929	6080906	TCONS_00040315	1	-1	-0.926324	0.858077	3.45824e-08
ENSSSCG00000000363	GDF11	5	+	21191190	21201804	TCONS_00040315	-1	-1	0.947425	0.897613	2.48765e-09
ENSSSCG00000000600	EPS8	5	+	56817482	57005114	TCONS_00040315	-1	-1	0.921525	0.849207	5.64203e-08
ENSSSCG00000035073	-	9	+	92843230	92925360	TCONS_00040315	-1	-1	0.907944	0.824362	1.93628e-07
ENSSSCG00000039609	ANKRD33B	16	+	149595	233810	TCONS_00040315	1	-1	-0.906844	0.822366	2.12174e-07
ENSSSCG00000001453	HLA-DRA	7	+	24825011	24830844	TCONS_00040315	1	-1	-0.910987	0.829898	1.49431e-07
ENSSSCG00000001456	-	7	+	24951495	24995637	TCONS_00040315	1	-1	-0.903225	0.815815	2.84473e-07
ENSSSCG00000001457	SLA-DQB1	7	-	24939676	24977270	TCONS_00040315	1	-1	-0.90942	0.827044	1.70959e-07
ENSSSCG00000028816	-	15	+	132938822	132941389	TCONS_00040315	-1	-1	0.918882	0.844345	7.2912e-08
ENSSSCG00000016878	FGF10	16	-	28694162	28777283	TCONS_00040315	1	-1	-0.901599	0.812881	3.23315e-07
ENSSSCG00000034262	FIGN	15	-	70262091	70393957	TCONS_00040315	1	-1	-0.906981	0.822614	2.09793e-07
ENSSSCG00000014127	RASGRF2	2	+	89528122	89790718	TCONS_00040315	1	-1	-0.910682	0.829341	1.53431e-07
ENSSSCG00000013556	ADGRE1	2	-	72217039	72306013	TCONS_00040315	1	-1	-0.909461	0.827119	1.70366e-07
ENSSSCG00000038452	ADAMTS17	1	-	138619706	139016125	TCONS_00040315	-1	-1	0.906834	0.822348	2.12347e-07
ENSSSCG00000027430	-	2	-	10492911	10501605	TCONS_00040315	-1	-1	0.903227	0.815819	2.84415e-07
ENSSSCG00000014249	MARCH3	2	-	129880661	130026447	TCONS_00040315	1	-1	-0.924746	0.855154	4.07673e-08
ENSSSCG00000014081	COL4A3BP	2	-	84417409	84537369	TCONS_00040315	-1	-1	0.939193	0.882083	7.7585e-09
ENSSSCG00000015022	LAYN	9	+	39306276	39326824	TCONS_00040315	1	-1	-0.937613	0.879119	9.47739e-09
ENSSSCG00000025940	-	3	-	5198216	5228641	TCONS_00040315	-1	-1	0.919336	0.845178	6.98155e-08
ENSSSCG00000030655	MAMDC2	1	+	223384827	223548420	TCONS_00040315	1	-1	-0.918296	0.843267	7.70921e-08
ENSSSCG00000000767	ATP6V1E1	5	-	69747720	69772077	TCONS_00040315	-1	-1	0.938455	0.880699	8.52386e-09
ENSSSCG00000033532	SBK2	6	-	59671471	59683092	TCONS_00040315	1	-1	-0.899017	0.808232	3.94429e-07
ENSSSCG00000032916	MPC1	1	+	2541629	2552388	TCONS_00040315	-1	-1	0.897294	0.805136	4.49099e-07
ENSSSCG00000004522	ME2	1	+	100419399	100476021	TCONS_00040315	-1	-1	0.913155	0.833852	1.23541e-07
ENSSSCG00000037608	LRRC70	16	+	41292987	41295640	TCONS_00040315	1	-1	-0.918162	0.843021	7.80776e-08
ENSSSCG00000011361	SLC26A6	13	-	31317846	31330600	TCONS_00040315	-1	-1	0.922914	0.85177	4.91269e-08
ENSSSCG00000035762	-	14	-	92321929	92382274	TCONS_00040315	-1	-1	0.937155	0.878259	1.00342e-08
ENSSSCG00000012318	MAGED1	X	+	45258781	45330462	TCONS_00040315	-1	-1	0.914932	0.837101	1.05312e-07
ENSSSCG00000028674	CR2	9	+	68025553	68065152	TCONS_00040315	1	-1	-0.920446	0.84722	6.27154e-08
ENSSSCG00000007606	TRRAP	3	+	5902911	6029854	TCONS_00040315	-1	-1	0.935089	0.874391	1.29123e-08
ENSSSCG00000024973	-	4	+	127289856	127442565	TCONS_00040315	1	-1	-0.899497	0.809095	3.80271e-07
ENSSSCG00000010303	SYNPO2L	14	-	76456168	76466641	TCONS_00040315	-1	-1	0.944964	0.892957	3.55866e-09
ENSSSCG00000023584	-	9	-	108678513	108693057	TCONS_00040315	-1	-1	0.925239	0.856067	3.87393e-08
ENSSSCG00000008456	PLEKHH2	3	-	96704958	96834189	TCONS_00040315	1	-1	-0.919103	0.844751	7.13873e-08
ENSSSCG00000039841	SHC3	14	-	680370	836133	TCONS_00040315	-1	-1	0.895416	0.80177	5.15981e-07
ENSSSCG00000004371	CRYBG1	1	+	72552768	72763556	TCONS_00040315	-1	-1	0.950878	0.904168	1.46056e-09
ENSSSCG00000033337	ARHGDIB	5	+	57576778	57600668	TCONS_00040315	-1	-1	0.953864	0.909856	8.92798e-10
ENSSSCG00000031648	WISP2	17	+	47130819	47149608	TCONS_00040315	1	-1	-0.905213	0.819411	2.42488e-07
ENSSSCG00000023714	SLC31A2	1	+	253794925	253805282	TCONS_00040315	1	-1	-0.910815	0.829584	1.51676e-07
ENSSSCG00000033993	PLCXD3	16	-	26175820	26347135	TCONS_00040315	1	-1	-0.89761	0.805704	4.38601e-07
ENSSSCG00000026404	SERTAD4	9	-	132737299	132749395	TCONS_00040315	1	-1	-0.951011	0.904423	1.42968e-09
ENSSSCG00000000896	NTN4	5	+	87671871	87784701	TCONS_00040315	-1	-1	0.912635	0.832903	1.29369e-07
ENSSSCG00000031721	SOX14	13	+	78620984	78625156	TCONS_00040315	-1	-1	0.910595	0.829183	1.54585e-07
ENSSSCG00000023186	CA4	12	-	37963107	37973351	TCONS_00040315	-1	-1	0.915189	0.83757	1.02882e-07
ENSSSCG00000027372	SAMD9	9	-	72963815	72999761	TCONS_00040315	1	-1	-0.91682	0.840558	8.85437e-08
ENSSSCG00000023618	FRMD7	X	-	108241574	108294123	TCONS_00040315	1	-1	-0.925071	0.855757	3.94186e-08
ENSSSCG00000037016	ID1	17	+	35316620	35322100	TCONS_00040315	1	-1	-0.911896	0.831553	1.38064e-07
ENSSSCG00000002412	STON2	7	-	104039514	104190377	TCONS_00040315	1	-1	-0.91278	0.833168	1.27717e-07
ENSSSCG00000001807	AP3B2	7	+	52256569	52296717	TCONS_00040315	-1	-1	0.933853	0.872081	1.49566e-08
ENSSSCG00000010593	CNNM2	14	+	113890149	114053352	TCONS_00040315	1	-1	-0.920326	0.847	6.34483e-08
ENSSSCG00000039998	CLIC2	X	-	125542610	125560000	TCONS_00040315	1	-1	-0.902788	0.815025	2.94497e-07
ENSSSCG00000029837	VWA8	11	+	25064398	25456145	TCONS_00040315	-1	-1	0.917319	0.841474	8.4517e-08
ENSSSCG00000009638	RHOBTB2	14	+	7222755	7254955	TCONS_00040315	1	-1	-0.949251	0.901078	1.88557e-09
ENSSSCG00000007901	CIITA	3	-	32172214	32230780	TCONS_00040315	1	-1	-0.90377	0.816801	2.72369e-07
ENSSSCG00000040566	-	11	-	8857175	8872221	TCONS_00040315	1	-1	-0.897216	0.804997	4.51695e-07
ENSSSCG00000007133	ACSS1	17	-	30800435	30839808	TCONS_00040315	-1	-1	0.907034	0.82271	2.08874e-07
ENSSSCG00000015299	STEAP4	9	-	68544721	68570585	TCONS_00040315	-1	-1	0.908857	0.826022	1.79312e-07
ENSSSCG00000026718	PLCH1	13	-	95406827	95643193	TCONS_00040315	-1	-1	0.954024	0.910162	8.68677e-10
ENSSSCG00000023873	AZIN1	4	+	34242981	34254926	TCONS_00040315	-1	-1	0.944109	0.891343	4.01469e-09
ENSSSCG00000040608	AKR1B1	18	+	14734108	14756827	TCONS_00040315	-1	-1	0.919684	0.845818	6.7518e-08
ENSSSCG00000010651	ABLIM1	14	-	124760404	125108691	TCONS_00040315	1	-1	-0.956742	0.915356	5.38114e-10
ENSSSCG00000022512	TRDC	7	-	76552549	76673728	TCONS_00040315	1	-1	-0.952842	0.907908	1.06034e-09
ENSSSCG00000040687	CDH8	6	-	22924340	23353759	TCONS_00040315	1	-1	-0.934079	0.872503	1.45632e-08
ENSSSCG00000022200	SYT17	3	+	26446920	26548416	TCONS_00040315	-1	-1	0.949423	0.901405	1.83602e-09
ENSSSCG00000025266	VWA3A	3	-	24036351	24097393	TCONS_00040315	-1	-1	0.925399	0.856363	3.81015e-08
ENSSSCG00000006179	-	4	+	62139475	62458313	TCONS_00040315	-1	-1	0.945594	0.894147	3.25237e-09
ENSSSCG00000000773	TUBA8	5	+	70133330	70179970	TCONS_00040315	-1	-1	0.945755	0.894453	3.17754e-09
ENSSSCG00000016599	GPR37	18	+	23019747	23036484	TCONS_00040315	-1	-1	0.956951	0.915754	5.18079e-10
ENSSSCG00000033392	SCML4	1	-	73840652	73968754	TCONS_00040315	-1	-1	0.913802	0.835034	1.16615e-07
ENSSSCG00000035524	WNT9B	12	+	17709049	17733432	TCONS_00040315	-1	-1	0.930608	0.866032	2.17112e-08
ENSSSCG00000016519	AKR1D1	18	-	11416064	11462137	TCONS_00040315	-1	-1	0.944704	0.892465	3.6926e-09
ENSSSCG00000000519	GLIPR1	5	+	38758616	38815555	TCONS_00040315	-1	-1	0.896981	0.804575	4.59678e-07
ENSSSCG00000028185	FGD3	3	+	42540633	42596528	TCONS_00040315	1	-1	-0.925432	0.856425	3.79686e-08
ENSSSCG00000012855	SLC22A18	2	+	2033597	2058011	TCONS_00040315	1	-1	-0.901722	0.813103	3.20224e-07
ENSSSCG00000016971	MCCC2	16	+	47917310	47996535	TCONS_00040315	-1	-1	0.913903	0.835219	1.1556e-07
ENSSSCG00000025097	TMEM61	6	-	157439289	157451192	TCONS_00040315	1	-1	-0.9376	0.879094	9.49309e-09
ENSSSCG00000005503	TLR4	1	+	258044435	258055522	TCONS_00040315	1	-1	-0.907985	0.824437	1.92962e-07
ENSSSCG00000010330	PPIF	14	+	81667266	81681781	TCONS_00040315	-1	-1	0.926197	0.85784	3.50501e-08
ENSSSCG00000016199	CYP27A1	15	+	120809884	120852200	TCONS_00040315	1	-1	-0.90533	0.819623	2.40201e-07
ENSSSCG00000016602	HYAL4	18	-	23626982	23660397	TCONS_00040315	-1	-1	0.906249	0.821287	2.22838e-07
ENSSSCG00000016601	SPAM1	18	-	23590098	23596216	TCONS_00040315	-1	-1	0.93568	0.875498	1.2023e-08
ENSSSCG00000006940	CYR61	4	-	130389473	130395163	TCONS_00040315	1	-1	-0.904749	0.81857	2.51783e-07
ENSSSCG00000038417	LRRC8D	4	-	126766227	126874257	TCONS_00040315	-1	-1	0.954983	0.911993	7.36082e-10
ENSSSCG00000000024	PARVB	5	-	4909649	5015339	TCONS_00040315	-1	-1	0.896383	0.803502	4.80554e-07
ENSSSCG00000015796	PDLIM3	15	-	46513449	46546546	TCONS_00040315	1	-1	-0.89937	0.808866	3.83995e-07
ENSSSCG00000023001	CCDC149	8	-	18807732	18914011	TCONS_00040315	1	-1	-0.914732	0.836734	1.07242e-07
ENSSSCG00000001499	DST	7	+	28811974	29299171	TCONS_00040315	1	-1	-0.920125	0.84663	6.46981e-08
ENSSSCG00000011208	ZNF385D	13	-	8236335	8569112	TCONS_00040315	1	-1	-0.94288	0.889023	4.7592e-09
ENSSSCG00000040663	HERPUD1	6	+	18877492	18916601	TCONS_00040315	-1	-1	0.904695	0.818473	2.52878e-07
ENSSSCG00000012141	CA5B	X	+	12229860	12333790	TCONS_00040315	1	-1	-0.895194	0.801372	5.24446e-07
ENSSSCG00000010734	-	14	-	133808186	133830499	TCONS_00040315	-1	-1	0.91878	0.844157	7.36268e-08
ENSSSCG00000009083	SPRY1	8	-	100854658	100861157	TCONS_00040315	1	-1	-0.898586	0.807456	4.07547e-07
ENSSSCG00000016200	PRKAG3	15	-	120841129	120867144	TCONS_00040315	1	-1	-0.896578	0.803852	4.7366e-07
ENSSSCG00000012676	MBNL3	X	-	108471406	108614270	TCONS_00040315	-1	-1	0.905883	0.820625	2.29607e-07
ENSSSCG00000004497	PSTPIP2	1	-	95625801	95727801	TCONS_00040315	-1	-1	0.921816	0.849745	5.48172e-08
ENSSSCG00000009237	HPSE	8	+	135081151	135123029	TCONS_00040315	1	-1	-0.96606	0.933273	7.95831e-11
ENSSSCG00000004165	PDE7B	1	-	27958268	28302666	TCONS_00040315	1	-1	-0.898328	0.806994	4.15549e-07
ENSSSCG00000016284	-	15	+	132919608	132983215	TCONS_00040315	-1	-1	0.969997	0.940894	3.00505e-11
ENSSSCG00000012493	TAF7L	X	-	82930243	82947505	TCONS_00040315	1	-1	-0.895671	0.802227	5.06423e-07
ENSSSCG00000007240	HCK	17	+	35708164	35754910	TCONS_00040315	-1	-1	0.915612	0.838346	9.89786e-08
ENSSSCG00000004283	DPPA5	1	-	52986462	52987618	TCONS_00040315	-1	-1	0.947744	0.898219	2.37166e-09
ENSSSCG00000034442	-	8	-	66412150	66640734	TCONS_00040315	-1	-1	0.916494	0.839961	9.12598e-08
ENSSSCG00000036352	RAB7B	9	-	66633367	66666055	TCONS_00040315	-1	-1	0.907306	0.823205	2.04202e-07
ENSSSCG00000006023	SYBU	4	+	27899434	27974660	TCONS_00040315	-1	-1	0.942944	0.889143	4.71798e-09
ENSSSCG00000010052	BCR	14	+	49208762	49322107	TCONS_00040315	-1	-1	0.914704	0.836683	1.07516e-07
ENSSSCG00000011090	NEBL	10	+	53603019	53958285	TCONS_00040315	-1	-1	0.90089	0.811603	3.41642e-07
ENSSSCG00000032778	PLEKHG1	1	-	15344392	15443349	TCONS_00040315	1	-1	-0.909848	0.827823	1.64827e-07
ENSSSCG00000010551	BLOC1S2	14	-	111391974	111397594	TCONS_00040315	-1	-1	0.910126	0.82833	1.60942e-07
ENSSSCG00000008309	-	3	-	69887386	69895384	TCONS_00040315	-1	-1	0.930311	0.865479	2.24451e-08
ENSSSCG00000021871	FDXACB1	9	-	39624123	39629861	TCONS_00040315	-1	-1	0.905277	0.819526	2.41244e-07
ENSSSCG00000009482	SPRY2	11	-	52154493	52155440	TCONS_00144931	1	-1	-0.916979	0.84085	8.7241e-08
ENSSSCG00000036360	LURAP1L	1	-	209619962	209700740	TCONS_00144931	-1	-1	0.901578	0.812843	3.23842e-07
ENSSSCG00000010483	PLCE1	14	+	105422502	105764725	TCONS_00144931	1	-1	-0.912632	0.832898	1.29399e-07
ENSSSCG00000006002	NOV	4	-	19502173	19514797	TCONS_00144931	1	-1	-0.912083	0.831895	1.35818e-07
ENSSSCG00000023584	-	9	-	108678513	108693057	TCONS_00144931	-1	-1	0.909121	0.826501	1.75353e-07
ENSSSCG00000003781	-	6	+	138504030	138615963	TCONS_00136684	-1	-1	0.918597	0.84382	7.492e-08
ENSSSCG00000033993	PLCXD3	16	-	26175820	26347135	TCONS_00054537	1	1	0.904037	0.817283	2.66619e-07
ENSSSCG00000027890	-	3	-	9821272	9847024	TCONS_00054537	1	1	0.907735	0.823983	1.97038e-07
ENSSSCG00000040366	ADAMTSL1	1	-	203935290	204383707	TCONS_00138912	-1	1	-0.894656	0.800409	5.45426e-07
ENSSSCG00000038560	OR52E5	9	-	3902712	3903650	TCONS_00138912	-1	1	-0.897165	0.804905	4.5344e-07
ENSSSCG00000012147	S100G	X	+	13107365	13116062	TCONS_00138912	1	1	0.905821	0.820512	2.30775e-07
ENSSSCG00000020912	HECTD2	14	+	103095709	103182116	TCONS_00068343	1	1	0.895569	0.802043	5.1025e-07
ENSSSCG00000027987	ZNF132	6	-	63019767	63025497	TCONS_00068343	1	1	0.91137	0.830596	1.44543e-07
ENSSSCG00000004704	PPIP5K1	1	+	127865572	127915455	TCONS_00050463	-1	-1	0.908187	0.824803	1.89733e-07
ENSSSCG00000009784	ABCB9	14	+	29904056	29935560	TCONS_00050463	-1	-1	0.901363	0.812456	3.29311e-07
ENSSSCG00000010034	DEPDC5	14	+	48421875	48523593	TCONS_00050463	-1	-1	0.920609	0.847521	6.17241e-08
ENSSSCG00000023987	-	2	+	10340124	10349422	TCONS_00050463	-1	-1	0.900069	0.810125	3.63973e-07
ENSSSCG00000002436	TTC7B	7	-	112268301	112519208	TCONS_00050463	-1	-1	0.89696	0.804537	4.60407e-07
ENSSSCG00000035073	-	9	+	92843230	92925360	TCONS_00050463	-1	-1	0.929552	0.864067	2.44179e-08
ENSSSCG00000000873	ANO4	5	-	83048948	83489395	TCONS_00050463	-1	-1	0.918363	0.84339	7.66043e-08
ENSSSCG00000027430	-	2	-	10492911	10501605	TCONS_00050463	-1	-1	0.917782	0.842325	8.09199e-08
ENSSSCG00000001008	BPHL	7	+	1882731	1909853	TCONS_00050463	-1	-1	0.911964	0.831678	1.37237e-07
ENSSSCG00000003374	ESPN	6	+	67284278	67315783	TCONS_00050463	-1	-1	0.89985	0.80973	3.70155e-07
ENSSSCG00000012318	MAGED1	X	+	45258781	45330462	TCONS_00050463	-1	-1	0.9116	0.831015	1.41671e-07
ENSSSCG00000004371	CRYBG1	1	+	72552768	72763556	TCONS_00050463	-1	-1	0.935436	0.875041	1.23832e-08
ENSSSCG00000034119	MEIG1	10	-	46790684	46800323	TCONS_00050463	-1	-1	0.895598	0.802096	5.09143e-07
ENSSSCG00000031649	RNASE1	7	+	78213005	78234598	TCONS_00050463	-1	-1	0.906302	0.821383	2.21869e-07
ENSSSCG00000000896	NTN4	5	+	87671871	87784701	TCONS_00050463	-1	-1	0.904545	0.818202	2.55949e-07
ENSSSCG00000031721	SOX14	13	+	78620984	78625156	TCONS_00050463	-1	-1	0.922547	0.851092	5.09693e-08
ENSSSCG00000023186	CA4	12	-	37963107	37973351	TCONS_00050463	-1	-1	0.917573	0.84194	8.25293e-08
ENSSSCG00000017355	GRN	12	-	18893202	18900649	TCONS_00050463	-1	-1	0.940174	0.883928	6.83269e-09
ENSSSCG00000029756	ADGRG2	X	-	15370223	15518680	TCONS_00050463	-1	-1	0.927602	0.860446	3.01889e-08
ENSSSCG00000003833	DAB1	6	+	154936452	155374399	TCONS_00050463	-1	-1	0.94671	0.896259	2.76524e-09
ENSSSCG00000029837	VWA8	11	+	25064398	25456145	TCONS_00050463	-1	-1	0.941731	0.886857	5.56117e-09
ENSSSCG00000013091	-	2	-	10280973	10290042	TCONS_00050463	-1	-1	0.90322	0.815806	2.84578e-07
ENSSSCG00000026718	PLCH1	13	-	95406827	95643193	TCONS_00050463	-1	-1	0.92512	0.855848	3.9218e-08
ENSSSCG00000033787	-	14	+	51624286	51644457	TCONS_00050463	-1	-1	0.898975	0.808156	3.95708e-07
ENSSSCG00000040608	AKR1B1	18	+	14734108	14756827	TCONS_00050463	-1	-1	0.912478	0.832616	1.31173e-07
ENSSSCG00000000371	PMEL	5	-	21355619	21364987	TCONS_00050463	-1	-1	0.94339	0.889984	4.43719e-09
ENSSSCG00000040412	-	3	-	28815796	28816799	TCONS_00050463	-1	-1	0.904276	0.817714	2.61564e-07
ENSSSCG00000006179	-	4	+	62139475	62458313	TCONS_00050463	-1	-1	0.913266	0.834054	1.22332e-07
ENSSSCG00000016599	GPR37	18	+	23019747	23036484	TCONS_00050463	-1	-1	0.903084	0.81556	2.87674e-07
ENSSSCG00000003622	CSMD2	6	-	89784255	90208433	TCONS_00050463	-1	-1	0.900111	0.810199	3.62815e-07
ENSSSCG00000009114	PRSS12	8	+	105121030	105198548	TCONS_00050463	-1	-1	0.933315	0.871077	1.59301e-08
ENSSSCG00000016971	MCCC2	16	+	47917310	47996535	TCONS_00050463	-1	-1	0.909655	0.827473	1.67562e-07
ENSSSCG00000022975	AMT	13	-	31995595	32002470	TCONS_00050463	-1	-1	0.925376	0.856321	3.81912e-08
ENSSSCG00000021232	SYNC	6	-	89006957	89026710	TCONS_00050463	1	-1	-0.928704	0.862491	2.6798e-08
ENSSSCG00000040663	HERPUD1	6	+	18877492	18916601	TCONS_00050463	-1	-1	0.90253	0.81456	3.00555e-07
ENSSSCG00000026605	BPI	17	+	41352116	41397998	TCONS_00050463	-1	-1	0.940126	0.883837	6.87607e-09
ENSSSCG00000007084	BFSP1	17	-	25933900	25966806	TCONS_00050463	-1	-1	0.916198	0.83942	9.37857e-08
ENSSSCG00000006023	SYBU	4	+	27899434	27974660	TCONS_00050463	-1	-1	0.928839	0.862742	2.64049e-08
ENSSSCG00000010052	BCR	14	+	49208762	49322107	TCONS_00050463	-1	-1	0.912694	0.83301	1.28699e-07
ENSSSCG00000011090	NEBL	10	+	53603019	53958285	TCONS_00050463	-1	-1	0.900764	0.811376	3.44984e-07
ENSSSCG00000038774	MAPK13	7	+	31880641	31889455	TCONS_00050462	-1	-1	0.935997	0.87609	1.15699e-08
ENSSSCG00000039609	ANKRD33B	16	+	149595	233810	TCONS_00050462	1	-1	-0.894879	0.800809	5.36624e-07
ENSSSCG00000028816	-	15	+	132938822	132941389	TCONS_00050462	-1	-1	0.898419	0.807156	4.1272e-07
ENSSSCG00000015022	LAYN	9	+	39306276	39326824	TCONS_00050462	1	-1	-0.896595	0.803883	4.73039e-07
ENSSSCG00000025940	-	3	-	5198216	5228641	TCONS_00050462	-1	-1	0.905399	0.819747	2.38865e-07
ENSSSCG00000003374	ESPN	6	+	67284278	67315783	TCONS_00050462	-1	-1	0.909677	0.827513	1.67247e-07
ENSSSCG00000011361	SLC26A6	13	-	31317846	31330600	TCONS_00050462	-1	-1	0.932492	0.869542	1.75255e-08
ENSSSCG00000035762	-	14	-	92321929	92382274	TCONS_00050462	-1	-1	0.89603	0.802869	4.93235e-07
ENSSSCG00000025326	TMEM243	9	+	93393690	93419741	TCONS_00050462	-1	-1	0.909182	0.826613	1.74441e-07
ENSSSCG00000009413	CPB2	11	+	21234447	21298241	TCONS_00050462	-1	-1	0.910335	0.82871	1.58087e-07
ENSSSCG00000005233	DMRT2	1	-	220750258	220757312	TCONS_00050462	-1	-1	0.954351	0.910786	8.2133e-10
ENSSSCG00000014259	ADAMTS19	2	+	132144862	132409660	TCONS_00050462	-1	-1	0.906962	0.82258	2.10114e-07
ENSSSCG00000035883	GPR160	13	+	108748089	108790585	TCONS_00050462	-1	-1	0.897255	0.805067	4.50393e-07
ENSSSCG00000000773	TUBA8	5	+	70133330	70179970	TCONS_00050462	-1	-1	0.936286	0.876631	1.11688e-08
ENSSSCG00000016599	GPR37	18	+	23019747	23036484	TCONS_00050462	-1	-1	0.901483	0.812672	3.26248e-07
ENSSSCG00000035524	WNT9B	12	+	17709049	17733432	TCONS_00050462	-1	-1	0.934699	0.873662	1.35288e-08
ENSSSCG00000007523	TUBB1	17	+	59161420	59168737	TCONS_00050462	-1	-1	0.904241	0.817651	2.623e-07
ENSSSCG00000016684	SCRN1	18	+	42924617	42987924	TCONS_00050462	1	-1	-0.910955	0.829838	1.49854e-07
ENSSSCG00000004679	SORD	1	-	126654485	126701503	TCONS_00050462	-1	-1	0.90502	0.819061	2.46328e-07
ENSSSCG00000006495	SEMA4A	4	-	93865054	93892977	TCONS_00050462	-1	-1	0.905404	0.819756	2.38765e-07
ENSSSCG00000000216	ASIC1	5	+	15947382	15991876	TCONS_00050462	-1	-1	0.918612	0.843847	7.48162e-08
ENSSSCG00000009237	HPSE	8	+	135081151	135123029	TCONS_00050462	1	-1	-0.93087	0.86652	2.10811e-08
ENSSSCG00000004283	DPPA5	1	-	52986462	52987618	TCONS_00050462	-1	-1	0.938977	0.881678	7.97584e-09
ENSSSCG00000033456	GPR157	6	-	69559345	69581551	TCONS_00040578	-1	1	-0.902645	0.814768	2.97834e-07
ENSSSCG00000001927	-	7	+	60877889	60913339	TCONS_00040578	-1	1	-0.896561	0.803822	4.7424e-07
ENSSSCG00000007431	CTSA	17	+	48082494	48089967	TCONS_00040578	-1	1	-0.902184	0.813936	3.08834e-07
ENSSSCG00000023666	CTSB	14	-	15014140	15035086	TCONS_00040578	-1	1	-0.906172	0.821148	2.2424e-07
ENSSSCG00000005688	PTGES	1	-	269911793	269924481	TCONS_00040578	-1	1	-0.916111	0.83926	9.45416e-08
ENSSSCG00000029754	SLC39A2	7	-	78129237	78131819	TCONS_00040578	-1	1	-0.899312	0.808762	3.85686e-07
ENSSSCG00000013731	DNASE2	2	+	66150071	66152855	TCONS_00040578	-1	1	-0.897819	0.80608	4.31773e-07
ENSSSCG00000007522	CTSZ	17	-	59141497	59149377	TCONS_00040578	-1	1	-0.910795	0.829548	1.51935e-07
ENSSSCG00000010735	LHPP	14	+	133863378	133999166	TCONS_00040578	-1	1	-0.93029	0.86544	2.24968e-08
ENSSSCG00000014073	HEXB	2	+	83745059	83784756	TCONS_00040578	-1	1	-0.897447	0.805412	4.43973e-07
ENSSSCG00000027454	-	3	+	17987221	18002159	TCONS_00040578	-1	1	-0.90146	0.812631	3.26831e-07
ENSSSCG00000008467	EML4	3	-	98005813	98155842	TCONS_00032636	-1	-1	0.902362	0.814257	3.04557e-07
ENSSSCG00000004065	TIAM2	1	-	11648507	11799068	TCONS_00032636	-1	-1	0.899215	0.808588	3.88543e-07
ENSSSCG00000014081	COL4A3BP	2	-	84417409	84537369	TCONS_00032636	-1	-1	0.918933	0.844438	7.25608e-08
ENSSSCG00000025940	-	3	-	5198216	5228641	TCONS_00032636	-1	-1	0.901679	0.813024	3.21312e-07
ENSSSCG00000011361	SLC26A6	13	-	31317846	31330600	TCONS_00032636	-1	-1	0.899811	0.809661	3.71244e-07
ENSSSCG00000007606	TRRAP	3	+	5902911	6029854	TCONS_00032636	-1	-1	0.913601	0.834667	1.18725e-07
ENSSSCG00000000773	TUBA8	5	+	70133330	70179970	TCONS_00032636	-1	-1	0.908656	0.825656	1.82386e-07
ENSSSCG00000014909	-	9	-	19615317	19734700	TCONS_00032636	-1	-1	0.908139	0.824717	1.90486e-07
ENSSSCG00000000584	SLCO1A2	5	+	52020349	52131767	TCONS_00139652	1	1	0.899775	0.809596	3.72271e-07
ENSSSCG00000020970	IL6	9	+	91506340	91511491	TCONS_00139652	1	1	0.922335	0.850701	5.20606e-08
ENSSSCG00000003669	MFSD2A	6	+	95738805	95756002	TCONS_00139652	1	1	0.921132	0.848485	5.86423e-08
ENSSSCG00000023018	MCCD1	7	+	23656903	23657791	TCONS_00139652	1	1	0.908062	0.824577	1.9172e-07
ENSSSCG00000030879	MS4A8	2	-	10989969	11007621	TCONS_00139652	1	1	0.913928	0.835265	1.15301e-07
ENSSSCG00000035893	TMEM27	X	-	12183799	12215748	TCONS_00139652	1	1	0.933963	0.872287	1.47636e-08
ENSSSCG00000031111	CBR1	13	+	199617318	199622407	TCONS_00139652	1	1	0.898191	0.806746	4.19889e-07
ENSSSCG00000008314	-	3	-	71561236	71591845	TCONS_00139652	1	1	0.904886	0.818819	2.49005e-07
ENSSSCG00000002443	TC2N	7	-	113337825	113392337	TCONS_00139652	1	1	0.90671	0.822122	2.14543e-07
ENSSSCG00000015595	ATF3	9	-	130772262	130785599	TCONS_00139652	1	1	0.91572	0.838543	9.80063e-08
ENSSSCG00000001073	TPMT	7	-	13820891	13846247	TCONS_00139652	1	1	0.925145	0.855892	3.91201e-08
ENSSSCG00000004586	FAM81A	1	-	112548258	112677732	TCONS_00139652	1	1	0.933227	0.870912	1.60949e-08
ENSSSCG00000004621	MYO5C	1	+	119407240	119536426	TCONS_00139652	1	1	0.9208	0.847873	6.05835e-08
ENSSSCG00000006580	S100A2	4	+	96073481	96076844	TCONS_00139652	1	1	0.905263	0.819501	2.4152e-07
ENSSSCG00000036883	FABP3	6	-	87941137	87951610	TCONS_00139652	1	1	0.902167	0.813905	3.09255e-07
ENSSSCG00000024743	PRR15L	12	-	24204638	24204940	TCONS_00139652	1	1	0.925337	0.856249	3.83456e-08
ENSSSCG00000020706	-	13	+	199600314	199719628	TCONS_00139652	1	1	0.917084	0.841043	8.63914e-08
ENSSSCG00000015234	KIRREL3	9	-	53492198	53664072	TCONS_00139652	1	1	0.940159	0.883899	6.84643e-09
ENSSSCG00000038185	EREG	8	+	70351313	70372534	TCONS_00003756	1	-1	-0.910433	0.828888	1.56759e-07
ENSSSCG00000004520	MAPK4	1	+	100107426	100291591	TCONS_00003756	1	-1	-0.91601	0.839075	9.54263e-08
ENSSSCG00000017135	ZNF750	12	+	403559	405632	TCONS_00062048	-1	-1	0.904808	0.818677	2.50587e-07
ENSSSCG00000006138	ATP6V0D2	4	-	50694189	50749378	TCONS_00062048	-1	-1	0.903199	0.815768	2.8505e-07
ENSSSCG00000027472	GCA	15	+	68985497	69053795	TCONS_00062048	-1	-1	0.916773	0.840472	8.89295e-08
ENSSSCG00000006873	FRRS1	4	+	118269143	118375846	TCONS_00062048	-1	-1	0.899927	0.809869	3.67958e-07
ENSSSCG00000000216	ASIC1	5	+	15947382	15991876	TCONS_00062048	-1	-1	0.905015	0.819052	2.46419e-07
ENSSSCG00000015281	PLEKHA6	9	-	64869927	64912581	TCONS_00062048	-1	-1	0.899616	0.809309	3.76839e-07
ENSSSCG00000004700	PDIA3	1	-	127786174	127814096	TCONS_00079934	-1	1	-0.896267	0.803295	4.84671e-07
ENSSSCG00000033456	GPR157	6	-	69559345	69581551	TCONS_00079934	-1	1	-0.902987	0.815386	2.89879e-07
ENSSSCG00000001927	-	7	+	60877889	60913339	TCONS_00079934	-1	1	-0.902487	0.814483	3.01569e-07
ENSSSCG00000007431	CTSA	17	+	48082494	48089967	TCONS_00079934	-1	1	-0.898236	0.806828	4.18457e-07
ENSSSCG00000023666	CTSB	14	-	15014140	15035086	TCONS_00079934	-1	1	-0.902066	0.813724	3.11708e-07
ENSSSCG00000021220	CKB	AEMK02000452.1	-	2070838	2074138	TCONS_00079934	-1	1	-0.90943	0.827062	1.70816e-07
ENSSSCG00000029754	SLC39A2	7	-	78129237	78131819	TCONS_00079934	-1	1	-0.902843	0.815126	2.93201e-07
ENSSSCG00000010735	LHPP	14	+	133863378	133999166	TCONS_00079934	-1	1	-0.904699	0.818479	2.52806e-07
ENSSSCG00000014073	HEXB	2	+	83745059	83784756	TCONS_00079934	-1	1	-0.905832	0.820531	2.3058e-07
ENSSSCG00000016707	HOXA1	18	+	45477548	45480413	TCONS_00063087	-1	-1	0.939386	0.882447	7.56767e-09
ENSSSCG00000000584	SLCO1A2	5	+	52020349	52131767	TCONS_00016600	1	1	0.910044	0.82818	1.62084e-07
ENSSSCG00000012754	GABRE	X	-	123279950	123295965	TCONS_00016600	1	1	0.941785	0.886958	5.52111e-09
ENSSSCG00000020970	IL6	9	+	91506340	91511491	TCONS_00016600	1	1	0.905618	0.820143	2.34643e-07
ENSSSCG00000014055	CDHR2	2	-	81276787	81361657	TCONS_00016600	1	1	0.921764	0.849649	5.51009e-08
ENSSSCG00000031111	CBR1	13	+	199617318	199622407	TCONS_00016600	1	1	0.919262	0.845043	7.03091e-08
ENSSSCG00000003399	RBP7	6	+	70313309	70326455	TCONS_00016600	1	1	0.923618	0.85307	4.57517e-08
ENSSSCG00000040288	ARNT2	7	+	49259597	49450461	TCONS_00016600	1	1	0.913044	0.833649	1.24772e-07
ENSSSCG00000034062	SV2C	2	+	84996261	85235718	TCONS_00016600	1	1	0.938522	0.880823	8.45221e-09
ENSSSCG00000014823	P2RY6	9	+	7750696	7759721	TCONS_00016600	1	1	0.954676	0.911406	7.76529e-10
ENSSSCG00000001045	ELOVL2	7	-	7650380	7773419	TCONS_00016600	1	1	0.901747	0.813148	3.19591e-07
ENSSSCG00000011947	ZPLD1	13	-	156627019	156683933	TCONS_00125667	1	1	0.933552	0.87152	1.54936e-08
ENSSSCG00000016882	PARP8	16	+	30304868	30486410	TCONS_00138293	1	1	0.903659	0.816599	2.74805e-07
ENSSSCG00000032405	TMEM190	6	+	59549358	59550736	TCONS_00138293	1	1	0.905841	0.820549	2.30398e-07
ENSSSCG00000011020	JCAD	10	+	40910548	40998561	TCONS_00063063	1	1	0.908929	0.826153	1.78222e-07
ENSSSCG00000011025	ZEB1	10	+	42145751	42214205	TCONS_00063063	1	1	0.942091	0.887535	5.29821e-09
ENSSSCG00000015332	PON1	9	-	74926048	74974827	TCONS_00063063	1	1	0.907724	0.823963	1.97218e-07
ENSSSCG00000017894	WSCD1	12	-	51154485	51198311	TCONS_00063063	1	1	0.894755	0.800586	5.41505e-07
ENSSSCG00000016452	GIMAP8	18	-	6481084	6494940	TCONS_00063063	1	1	0.921265	0.84873	5.78802e-08
ENSSSCG00000009092	TRPC3	8	+	102129037	102206946	TCONS_00063063	1	1	0.918549	0.843732	7.52628e-08
ENSSSCG00000000563	LRMP	5	-	48648629	48707133	TCONS_00063063	1	1	0.924736	0.855137	4.08069e-08
ENSSSCG00000022318	ERG	13	-	201996905	202129223	TCONS_00063063	1	1	0.909677	0.827513	1.67248e-07
ENSSSCG00000012060	RIPPLY3	13	+	200644004	200653061	TCONS_00063063	1	1	0.917235	0.84132	8.51813e-08
ENSSSCG00000008344	ARHGAP25	3	-	73556565	73650078	TCONS_00063063	1	1	0.900592	0.811067	3.49602e-07
ENSSSCG00000037019	CAMK4	2	+	116001146	116229759	TCONS_00063063	-1	1	-0.908791	0.825901	1.80317e-07
ENSSSCG00000000663	-	5	-	62506009	62523810	TCONS_00063063	1	1	0.896872	0.804379	4.63435e-07
ENSSSCG00000015211	PKNOX2	9	+	52349651	52608501	TCONS_00063063	1	1	0.904228	0.817628	2.62575e-07
ENSSSCG00000009357	SMAD9	11	-	12701511	12765790	TCONS_00063063	1	1	0.902685	0.81484	2.96896e-07
ENSSSCG00000006917	LRRC8C	4	-	126957103	127079209	TCONS_00063063	1	1	0.90282	0.815084	2.93745e-07
ENSSSCG00000008873	FAM198B	8	-	47036892	47133914	TCONS_00063063	1	1	0.896538	0.80378	4.75066e-07
ENSSSCG00000009111	SYNPO2	8	-	104677583	104844171	TCONS_00063063	1	1	0.931196	0.867127	2.03205e-08
ENSSSCG00000024392	THEMIS	1	+	35333473	35521353	TCONS_00063063	1	1	0.90165	0.812972	3.22035e-07
ENSSSCG00000002277	SPTB	7	-	88812718	88954851	TCONS_00063063	1	1	0.897671	0.805814	4.36587e-07
ENSSSCG00000004279	OGFRL1	1	+	51313014	51332328	TCONS_00063063	1	1	0.923875	0.853545	4.45722e-08
ENSSSCG00000015324	GNG11	9	+	73721322	73726240	TCONS_00063063	1	1	0.915401	0.837959	1.0091e-07
ENSSSCG00000004165	PDE7B	1	-	27958268	28302666	TCONS_00063063	1	1	0.908213	0.824851	1.89315e-07
ENSSSCG00000009413	CPB2	11	+	21234447	21298241	TCONS_00122541	-1	-1	0.894911	0.800866	5.35379e-07
ENSSSCG00000040524	ISYNA1	2	+	59363716	59367752	TCONS_00139019	-1	-1	0.906579	0.821885	2.16868e-07
ENSSSCG00000040348	LIN7A	5	+	100537883	100686706	TCONS_00139019	1	-1	-0.898991	0.808185	3.95209e-07
ENSSSCG00000031541	ARL5A	15	+	467941	498964	TCONS_00139019	-1	-1	0.903324	0.815995	2.8223e-07
ENSSSCG00000006620	TUFT1	4	-	97648816	97703599	TCONS_00139019	1	-1	-0.915251	0.837684	1.023e-07
ENSSSCG00000031866	TIMP3	5	-	12185819	12242604	TCONS_00139019	1	-1	-0.912634	0.8329	1.29383e-07
ENSSSCG00000025500	HTR1D	6	-	81089662	81112347	TCONS_00139019	1	-1	-0.911756	0.831299	1.39762e-07
ENSSSCG00000005277	GCNT1	1	+	229429055	229467776	TCONS_00139019	1	-1	-0.899528	0.80915	3.79385e-07
ENSSSCG00000016618	CPED1	18	-	25654451	25937923	TCONS_00139019	1	-1	-0.92126	0.84872	5.79106e-08
ENSSSCG00000032552	-	12	+	40075281	40151048	TCONS_00139019	1	-1	-0.934428	0.873156	1.39726e-08
ENSSSCG00000010893	-	AEMK02000698.1	+	2468238	2575384	TCONS_00139019	1	-1	-0.910153	0.828379	1.6057e-07
ENSSSCG00000010034	DEPDC5	14	+	48421875	48523593	TCONS_00139019	-1	-1	0.921222	0.84865	5.81274e-08
ENSSSCG00000023014	CD300LG	12	-	19270975	19284170	TCONS_00139019	1	-1	-0.907988	0.824443	1.92912e-07
ENSSSCG00000008162	IL1R1	3	-	52192909	52234138	TCONS_00139019	1	-1	-0.898516	0.807331	4.09708e-07
ENSSSCG00000022092	CYP7B1	4	+	69615559	69806496	TCONS_00139019	-1	-1	0.90607	0.820964	2.26121e-07
ENSSSCG00000023280	SULT2B1	6	+	53928204	53963502	TCONS_00139019	1	-1	-0.916531	0.840029	9.09468e-08
ENSSSCG00000002436	TTC7B	7	-	112268301	112519208	TCONS_00139019	-1	-1	0.903556	0.816413	2.77076e-07
ENSSSCG00000011819	MB21D2	13	-	129875636	129997215	TCONS_00139019	1	-1	-0.936242	0.87655	1.12282e-08
ENSSSCG00000028623	RARRES1	13	-	98461316	98506380	TCONS_00139019	1	-1	-0.900455	0.810819	3.53336e-07
ENSSSCG00000039609	ANKRD33B	16	+	149595	233810	TCONS_00139019	1	-1	-0.936077	0.87624	1.1457e-08
ENSSSCG00000001453	HLA-DRA	7	+	24825011	24830844	TCONS_00139019	1	-1	-0.917706	0.842184	8.15042e-08
ENSSSCG00000001456	-	7	+	24951495	24995637	TCONS_00139019	1	-1	-0.935316	0.874816	1.25643e-08
ENSSSCG00000001457	SLA-DQB1	7	-	24939676	24977270	TCONS_00139019	1	-1	-0.942388	0.888095	5.08933e-09
ENSSSCG00000001455	-	7	-	24868656	24914037	TCONS_00139019	1	-1	-0.894895	0.800837	5.36006e-07
ENSSSCG00000028816	-	15	+	132938822	132941389	TCONS_00139019	-1	-1	0.913146	0.833836	1.2364e-07
ENSSSCG00000014249	MARCH3	2	-	129880661	130026447	TCONS_00139019	1	-1	-0.9248	0.855254	4.05413e-08
ENSSSCG00000004304	SLC35A1	1	+	55859614	55895782	TCONS_00139019	1	-1	-0.901166	0.8121	3.34406e-07
ENSSSCG00000014081	COL4A3BP	2	-	84417409	84537369	TCONS_00139019	-1	-1	0.912169	0.832052	1.34792e-07
ENSSSCG00000025940	-	3	-	5198216	5228641	TCONS_00139019	-1	-1	0.921334	0.848855	5.74931e-08
ENSSSCG00000030655	MAMDC2	1	+	223384827	223548420	TCONS_00139019	1	-1	-0.916049	0.839146	9.50862e-08
ENSSSCG00000035495	KITLG	5	+	94016987	94110215	TCONS_00139019	1	-1	-0.895878	0.802597	4.98793e-07
ENSSSCG00000011361	SLC26A6	13	-	31317846	31330600	TCONS_00139019	-1	-1	0.89679	0.804232	4.66272e-07
ENSSSCG00000035762	-	14	-	92321929	92382274	TCONS_00139019	-1	-1	0.90517	0.819333	2.43338e-07
ENSSSCG00000036521	TNFSF13	12	+	52853641	52857033	TCONS_00139019	1	-1	-0.899604	0.809288	3.7718e-07
ENSSSCG00000028674	CR2	9	+	68025553	68065152	TCONS_00139019	1	-1	-0.923796	0.853399	4.49312e-08
ENSSSCG00000007606	TRRAP	3	+	5902911	6029854	TCONS_00139019	-1	-1	0.924245	0.854229	4.29181e-08
ENSSSCG00000024973	-	4	+	127289856	127442565	TCONS_00139019	1	-1	-0.914524	0.836354	1.09278e-07
ENSSSCG00000023584	-	9	-	108678513	108693057	TCONS_00139019	-1	-1	0.898691	0.807645	4.04325e-07
ENSSSCG00000034802	-	13	+	125098764	125106729	TCONS_00139019	1	-1	-0.898999	0.808198	3.94993e-07
ENSSSCG00000033337	ARHGDIB	5	+	57576778	57600668	TCONS_00139019	-1	-1	0.904457	0.818043	2.57773e-07
ENSSSCG00000031648	WISP2	17	+	47130819	47149608	TCONS_00139019	1	-1	-0.946442	0.895753	2.87566e-09
ENSSSCG00000030274	PPEF1	X	+	15135004	15251435	TCONS_00139019	1	-1	-0.924921	0.855479	4.00354e-08
ENSSSCG00000027820	CD200	13	-	147465863	147522836	TCONS_00139019	1	-1	-0.897547	0.805591	4.40668e-07
ENSSSCG00000036724	CRYAB	9	-	39638506	39643530	TCONS_00139019	1	-1	-0.906094	0.821006	2.25689e-07
ENSSSCG00000011158	PFKP	10	-	67021453	67082534	TCONS_00139019	1	-1	-0.927801	0.860814	2.95518e-08
ENSSSCG00000033564	-	6	-	57070269	57233495	TCONS_00139019	-1	-1	0.902921	0.815266	2.9141e-07
ENSSSCG00000027372	SAMD9	9	-	72963815	72999761	TCONS_00139019	1	-1	-0.897601	0.805688	4.38897e-07
ENSSSCG00000002412	STON2	7	-	104039514	104190377	TCONS_00139019	1	-1	-0.94332	0.889853	4.47996e-09
ENSSSCG00000001807	AP3B2	7	+	52256569	52296717	TCONS_00139019	-1	-1	0.911499	0.830831	1.42929e-07
ENSSSCG00000000665	RIMKLB	5	-	62676952	62723919	TCONS_00139019	-1	-1	0.93739	0.8787	9.7452e-09
ENSSSCG00000007133	ACSS1	17	-	30800435	30839808	TCONS_00139019	-1	-1	0.901159	0.812088	3.34582e-07
ENSSSCG00000004399	SLC22A16	1	-	76421581	76468406	TCONS_00139019	1	-1	-0.898772	0.807791	4.01843e-07
ENSSSCG00000010651	ABLIM1	14	-	124760404	125108691	TCONS_00139019	1	-1	-0.912814	0.833229	1.27342e-07
ENSSSCG00000022512	TRDC	7	-	76552549	76673728	TCONS_00139019	1	-1	-0.899855	0.809738	3.7002e-07
ENSSSCG00000004629	LYSMD2	1	+	120009214	120043127	TCONS_00139019	-1	-1	0.916124	0.839283	9.44337e-08
ENSSSCG00000032369	HSD3B7	3	-	17458932	17463252	TCONS_00139019	1	-1	-0.899621	0.809319	3.76685e-07
ENSSSCG00000017728	MYO1D	12	+	42120319	42489189	TCONS_00139019	1	-1	-0.938323	0.880449	8.66841e-09
ENSSSCG00000022200	SYT17	3	+	26446920	26548416	TCONS_00139019	-1	-1	0.921104	0.848433	5.8805e-08
ENSSSCG00000000773	TUBA8	5	+	70133330	70179970	TCONS_00139019	-1	-1	0.937733	0.879343	9.33623e-09
ENSSSCG00000003451	-	6	+	73018916	73049996	TCONS_00139019	1	-1	-0.92082	0.847909	6.04675e-08
ENSSSCG00000016599	GPR37	18	+	23019747	23036484	TCONS_00139019	-1	-1	0.904265	0.817695	2.61795e-07
ENSSSCG00000016519	AKR1D1	18	-	11416064	11462137	TCONS_00139019	-1	-1	0.91607	0.839184	9.49061e-08
ENSSSCG00000000519	GLIPR1	5	+	38758616	38815555	TCONS_00139019	-1	-1	0.906751	0.822197	2.1381e-07
ENSSSCG00000012855	SLC22A18	2	+	2033597	2058011	TCONS_00139019	1	-1	-0.923136	0.85218	4.80391e-08
ENSSSCG00000004071	CNKSR3	1	+	12297377	12395687	TCONS_00139019	1	-1	-0.911312	0.83049	1.45275e-07
ENSSSCG00000014909	-	9	-	19615317	19734700	TCONS_00139019	-1	-1	0.907099	0.822828	2.07752e-07
ENSSSCG00000016601	SPAM1	18	-	23590098	23596216	TCONS_00139019	-1	-1	0.897957	0.806326	4.27341e-07
ENSSSCG00000006940	CYR61	4	-	130389473	130395163	TCONS_00139019	1	-1	-0.920335	0.847016	6.33964e-08
ENSSSCG00000003616	FAM167B	6	+	88715794	88717269	TCONS_00139019	1	-1	-0.909846	0.827819	1.64858e-07
ENSSSCG00000023001	CCDC149	8	-	18807732	18914011	TCONS_00139019	1	-1	-0.916326	0.839653	9.26887e-08
ENSSSCG00000001499	DST	7	+	28811974	29299171	TCONS_00139019	1	-1	-0.898031	0.806459	4.24977e-07
ENSSSCG00000016018	FRZB	15	-	88332857	88377247	TCONS_00139019	1	-1	-0.905959	0.820762	2.28194e-07
ENSSSCG00000012676	MBNL3	X	-	108471406	108614270	TCONS_00139019	-1	-1	0.89934	0.808812	3.84872e-07
ENSSSCG00000009370	FOXO1	11	-	15320492	15410500	TCONS_00139019	1	-1	-0.911785	0.831353	1.39401e-07
ENSSSCG00000024065	TMTC2	5	-	98697938	98926844	TCONS_00139019	1	-1	-0.903085	0.815563	2.87632e-07
ENSSSCG00000009237	HPSE	8	+	135081151	135123029	TCONS_00139019	1	-1	-0.942841	0.888949	4.7848e-09
ENSSSCG00000016284	-	15	+	132919608	132983215	TCONS_00139019	-1	-1	0.914776	0.836815	1.06813e-07
ENSSSCG00000022031	CHST2	13	+	83820112	83821909	TCONS_00139019	1	-1	-0.902363	0.81426	3.04516e-07
ENSSSCG00000007240	HCK	17	+	35708164	35754910	TCONS_00139019	-1	-1	0.908449	0.82528	1.85589e-07
ENSSSCG00000004283	DPPA5	1	-	52986462	52987618	TCONS_00139019	-1	-1	0.940122	0.883829	6.87955e-09
ENSSSCG00000034442	-	8	-	66412150	66640734	TCONS_00139019	-1	-1	0.918723	0.844051	7.40304e-08
ENSSSCG00000006023	SYBU	4	+	27899434	27974660	TCONS_00139019	-1	-1	0.914801	0.836861	1.06571e-07
ENSSSCG00000025134	FAM171B	15	+	91724290	91798153	TCONS_00139019	1	-1	-0.904817	0.818693	2.50405e-07
ENSSSCG00000016431	GALNTL5	18	-	5353817	5438227	TCONS_00071061	-1	-1	0.903523	0.816355	2.77788e-07
ENSSSCG00000004680	TERB2	1	-	126739606	126768708	TCONS_00038373	-1	-1	0.908749	0.825825	1.80957e-07
ENSSSCG00000038188	-	10	-	13815739	13818797	TCONS_00030717	-1	-1	0.919163	0.84486	7.09838e-08
ENSSSCG00000010007	MTFP1	14	+	47392776	47395607	TCONS_00030717	-1	-1	0.980187	0.960766	1.1224e-12
ENSSSCG00000006479	-	4	-	93503287	93507436	TCONS_00030717	-1	-1	0.929192	0.863398	2.54037e-08
ENSSSCG00000038774	MAPK13	7	+	31880641	31889455	TCONS_00138313	-1	-1	0.915555	0.838241	9.94988e-08
ENSSSCG00000012624	SLC25A43	X	+	97868611	97906760	TCONS_00138313	-1	-1	0.907188	0.82299	2.06214e-07
ENSSSCG00000011025	ZEB1	10	+	42145751	42214205	TCONS_00138313	1	-1	-0.903304	0.815959	2.82677e-07
ENSSSCG00000004704	PPIP5K1	1	+	127865572	127915455	TCONS_00138313	-1	-1	0.908388	0.825168	1.86552e-07
ENSSSCG00000036360	LURAP1L	1	-	209619962	209700740	TCONS_00138313	-1	-1	0.960423	0.922412	2.6728e-10
ENSSSCG00000009023	DCLK2	8	-	78681456	78854848	TCONS_00138313	1	-1	-0.915062	0.837338	1.04078e-07
ENSSSCG00000014618	-	9	+	3018431	3069911	TCONS_00138313	1	-1	-0.89666	0.803999	4.70791e-07
ENSSSCG00000028359	BST1	8	+	11011572	11030303	TCONS_00138313	1	-1	-0.906352	0.821473	2.20964e-07
ENSSSCG00000017894	WSCD1	12	-	51154485	51198311	TCONS_00138313	1	-1	-0.909066	0.826401	1.76173e-07
ENSSSCG00000021203	PIK3CB	13	-	79425840	79610840	TCONS_00138313	-1	-1	0.924818	0.855288	4.04643e-08
ENSSSCG00000016618	CPED1	18	-	25654451	25937923	TCONS_00138313	1	-1	-0.927677	0.860584	2.99485e-08
ENSSSCG00000002314	SMOC1	7	+	93475973	93628328	TCONS_00138313	1	-1	-0.901891	0.813408	3.16017e-07
ENSSSCG00000010034	DEPDC5	14	+	48421875	48523593	TCONS_00138313	-1	-1	0.924125	0.854008	4.34477e-08
ENSSSCG00000000736	TEAD4	5	-	67124726	67194381	TCONS_00138313	1	-1	-0.911294	0.830457	1.45505e-07
ENSSSCG00000010483	PLCE1	14	+	105422502	105764725	TCONS_00138313	1	-1	-0.926437	0.858286	3.41726e-08
ENSSSCG00000025836	SULT1C4	3	-	47761850	47777174	TCONS_00138313	1	-1	-0.929059	0.863151	2.57776e-08
ENSSSCG00000008289	MTHFD2	3	-	68820683	68853067	TCONS_00138313	-1	-1	0.905859	0.820581	2.30059e-07
ENSSSCG00000040332	LBH	3	-	109078282	109105526	TCONS_00138313	1	-1	-0.905617	0.820142	2.34655e-07
ENSSSCG00000029323	KCNE3	9	-	8810703	8822341	TCONS_00138313	1	-1	-0.934305	0.872925	1.41786e-08
ENSSSCG00000025672	-	6	-	147567182	147722429	TCONS_00138313	-1	-1	0.901507	0.812715	3.25648e-07
ENSSSCG00000002263	SLCO3A1	7	-	86777922	87103823	TCONS_00138313	1	-1	-0.908449	0.82528	1.85591e-07
ENSSSCG00000002436	TTC7B	7	-	112268301	112519208	TCONS_00138313	-1	-1	0.924717	0.855101	4.08881e-08
ENSSSCG00000032249	GBX1	18	+	6058929	6080906	TCONS_00138313	1	-1	-0.906401	0.821563	2.20069e-07
ENSSSCG00000000600	EPS8	5	+	56817482	57005114	TCONS_00138313	-1	-1	0.933569	0.871551	1.5463e-08
ENSSSCG00000035073	-	9	+	92843230	92925360	TCONS_00138313	-1	-1	0.894831	0.800722	5.38516e-07
ENSSSCG00000028816	-	15	+	132938822	132941389	TCONS_00138313	-1	-1	0.919514	0.845506	6.86306e-08
ENSSSCG00000034262	FIGN	15	-	70262091	70393957	TCONS_00138313	1	-1	-0.905058	0.81913	2.45566e-07
ENSSSCG00000022643	KATNAL2	1	+	96566812	96675096	TCONS_00138313	-1	-1	0.904582	0.818269	2.5519e-07
ENSSSCG00000013556	ADGRE1	2	-	72217039	72306013	TCONS_00138313	1	-1	-0.906157	0.82112	2.24524e-07
ENSSSCG00000015022	LAYN	9	+	39306276	39326824	TCONS_00138313	1	-1	-0.909144	0.826543	1.75012e-07
ENSSSCG00000025940	-	3	-	5198216	5228641	TCONS_00138313	-1	-1	0.904349	0.817847	2.60023e-07
ENSSSCG00000000767	ATP6V1E1	5	-	69747720	69772077	TCONS_00138313	-1	-1	0.943034	0.889313	4.66014e-09
ENSSSCG00000015519	RASAL2	9	+	120131617	120325107	TCONS_00138313	1	-1	-0.911426	0.830698	1.43838e-07
ENSSSCG00000037608	LRRC70	16	+	41292987	41295640	TCONS_00138313	1	-1	-0.918013	0.842748	7.91802e-08
ENSSSCG00000035762	-	14	-	92321929	92382274	TCONS_00138313	-1	-1	0.917032	0.840948	8.68091e-08
ENSSSCG00000012318	MAGED1	X	+	45258781	45330462	TCONS_00138313	-1	-1	0.894733	0.800547	5.42356e-07
ENSSSCG00000028674	CR2	9	+	68025553	68065152	TCONS_00138313	1	-1	-0.912039	0.831815	1.36338e-07
ENSSSCG00000010303	SYNPO2L	14	-	76456168	76466641	TCONS_00138313	-1	-1	0.922003	0.850089	5.38094e-08
ENSSSCG00000010304	MYOZ1	14	-	76442583	76452808	TCONS_00138313	-1	-1	0.89686	0.804358	4.63835e-07
ENSSSCG00000023584	-	9	-	108678513	108693057	TCONS_00138313	-1	-1	0.918647	0.843913	7.45633e-08
ENSSSCG00000004371	CRYBG1	1	+	72552768	72763556	TCONS_00138313	-1	-1	0.935265	0.874721	1.26411e-08
ENSSSCG00000004082	-	1	+	14151446	14201703	TCONS_00138313	1	-1	-0.90004	0.810072	3.64798e-07
ENSSSCG00000036403	FAM180A	18	+	13575470	13592345	TCONS_00138313	1	-1	-0.90289	0.815211	2.92114e-07
ENSSSCG00000033337	ARHGDIB	5	+	57576778	57600668	TCONS_00138313	-1	-1	0.926312	0.858054	3.46261e-08
ENSSSCG00000011295	SNRK	13	+	26604033	26724458	TCONS_00138313	1	-1	-0.919135	0.844809	7.11716e-08
ENSSSCG00000039413	SLC9A3	16	+	79625262	79703497	TCONS_00138313	1	-1	-0.918866	0.844315	7.30257e-08
ENSSSCG00000026404	SERTAD4	9	-	132737299	132749395	TCONS_00138313	1	-1	-0.897864	0.806159	4.30342e-07
ENSSSCG00000031721	SOX14	13	+	78620984	78625156	TCONS_00138313	-1	-1	0.912306	0.832301	1.33183e-07
ENSSSCG00000023186	CA4	12	-	37963107	37973351	TCONS_00138313	-1	-1	0.895616	0.802129	5.08461e-07
ENSSSCG00000027372	SAMD9	9	-	72963815	72999761	TCONS_00138313	1	-1	-0.895411	0.801761	5.16176e-07
ENSSSCG00000039998	CLIC2	X	-	125542610	125560000	TCONS_00138313	1	-1	-0.898043	0.80648	4.24592e-07
ENSSSCG00000029837	VWA8	11	+	25064398	25456145	TCONS_00138313	-1	-1	0.920422	0.847177	6.28591e-08
ENSSSCG00000005982	-	4	-	15980537	15998941	TCONS_00138313	-1	-1	0.911124	0.830147	1.47669e-07
ENSSSCG00000007901	CIITA	3	-	32172214	32230780	TCONS_00138313	1	-1	-0.913911	0.835234	1.15477e-07
ENSSSCG00000040566	-	11	-	8857175	8872221	TCONS_00138313	1	-1	-0.905192	0.819373	2.42903e-07
ENSSSCG00000007073	ISM1	17	+	21948119	22033741	TCONS_00138313	1	-1	-0.898424	0.807165	4.12573e-07
ENSSSCG00000015299	STEAP4	9	-	68544721	68570585	TCONS_00138313	-1	-1	0.901084	0.811952	3.36545e-07
ENSSSCG00000026718	PLCH1	13	-	95406827	95643193	TCONS_00138313	-1	-1	0.963535	0.9284	1.40186e-10
ENSSSCG00000023873	AZIN1	4	+	34242981	34254926	TCONS_00138313	-1	-1	0.921461	0.849091	5.67729e-08
ENSSSCG00000040608	AKR1B1	18	+	14734108	14756827	TCONS_00138313	-1	-1	0.920223	0.84681	6.40883e-08
ENSSSCG00000010651	ABLIM1	14	-	124760404	125108691	TCONS_00138313	1	-1	-0.897703	0.805871	4.35546e-07
ENSSSCG00000022512	TRDC	7	-	76552549	76673728	TCONS_00138313	1	-1	-0.934493	0.873278	1.38647e-08
ENSSSCG00000000248	KRT5	5	-	17813573	17869158	TCONS_00138313	1	-1	-0.905068	0.819148	2.45369e-07
ENSSSCG00000022200	SYT17	3	+	26446920	26548416	TCONS_00138313	-1	-1	0.962339	0.926097	1.80787e-10
ENSSSCG00000006179	-	4	+	62139475	62458313	TCONS_00138313	-1	-1	0.937956	0.879761	9.07908e-09
ENSSSCG00000035883	GPR160	13	+	108748089	108790585	TCONS_00138313	-1	-1	0.907301	0.823195	2.04292e-07
ENSSSCG00000000773	TUBA8	5	+	70133330	70179970	TCONS_00138313	-1	-1	0.901081	0.811948	3.36607e-07
ENSSSCG00000016599	GPR37	18	+	23019747	23036484	TCONS_00138313	-1	-1	0.924145	0.854043	4.33626e-08
ENSSSCG00000004479	FILIP1	1	+	90388400	90638550	TCONS_00138313	1	-1	-0.911597	0.83101	1.41711e-07
ENSSSCG00000033392	SCML4	1	-	73840652	73968754	TCONS_00138313	-1	-1	0.912742	0.833097	1.28155e-07
ENSSSCG00000016519	AKR1D1	18	-	11416064	11462137	TCONS_00138313	-1	-1	0.913087	0.833729	1.24287e-07
ENSSSCG00000005503	TLR4	1	+	258044435	258055522	TCONS_00138313	1	-1	-0.910007	0.828112	1.62601e-07
ENSSSCG00000010330	PPIF	14	+	81667266	81681781	TCONS_00138313	-1	-1	0.923259	0.852406	4.74485e-08
ENSSSCG00000016199	CYP27A1	15	+	120809884	120852200	TCONS_00138313	1	-1	-0.897682	0.805832	4.36256e-07
ENSSSCG00000038417	LRRC8D	4	-	126766227	126874257	TCONS_00138313	-1	-1	0.895291	0.801546	5.20722e-07
ENSSSCG00000011208	ZNF385D	13	-	8236335	8569112	TCONS_00138313	1	-1	-0.917489	0.841786	8.31793e-08
ENSSSCG00000040663	HERPUD1	6	+	18877492	18916601	TCONS_00138313	-1	-1	0.914177	0.83572	1.12747e-07
ENSSSCG00000024312	ID4	7	+	15281444	15287737	TCONS_00138313	1	-1	-0.89624	0.803246	4.85652e-07
ENSSSCG00000010734	-	14	-	133808186	133830499	TCONS_00138313	-1	-1	0.91516	0.837519	1.03146e-07
ENSSSCG00000002277	SPTB	7	-	88812718	88954851	TCONS_00138313	1	-1	-0.900423	0.810762	3.54193e-07
ENSSSCG00000022804	RHOJ	1	-	194759393	194844855	TCONS_00138313	1	-1	-0.895444	0.801819	5.14945e-07
ENSSSCG00000004279	OGFRL1	1	+	51313014	51332328	TCONS_00138313	1	-1	-0.907269	0.823138	2.04829e-07
ENSSSCG00000004497	PSTPIP2	1	-	95625801	95727801	TCONS_00138313	-1	-1	0.921545	0.849245	5.63065e-08
ENSSSCG00000016431	GALNTL5	18	-	5353817	5438227	TCONS_00138313	-1	-1	0.908741	0.82581	1.81084e-07
ENSSSCG00000009237	HPSE	8	+	135081151	135123029	TCONS_00138313	1	-1	-0.91891	0.844396	7.27179e-08
ENSSSCG00000004165	PDE7B	1	-	27958268	28302666	TCONS_00138313	1	-1	-0.923072	0.852062	4.83495e-08
ENSSSCG00000016284	-	15	+	132919608	132983215	TCONS_00138313	-1	-1	0.920017	0.846432	6.53772e-08
ENSSSCG00000004283	DPPA5	1	-	52986462	52987618	TCONS_00138313	-1	-1	0.920878	0.848017	6.01219e-08
ENSSSCG00000028908	DYNLT3	X	-	33711492	33724581	TCONS_00138313	1	-1	-0.902077	0.813743	3.11446e-07
ENSSSCG00000034442	-	8	-	66412150	66640734	TCONS_00138313	-1	-1	0.917727	0.842222	8.1344e-08
ENSSSCG00000006023	SYBU	4	+	27899434	27974660	TCONS_00138313	-1	-1	0.941109	0.885687	6.04176e-09
ENSSSCG00000010052	BCR	14	+	49208762	49322107	TCONS_00138313	-1	-1	0.904214	0.817604	2.62854e-07
ENSSSCG00000032778	PLEKHG1	1	-	15344392	15443349	TCONS_00138313	1	-1	-0.92706	0.85944	3.19897e-08
ENSSSCG00000010551	BLOC1S2	14	-	111391974	111397594	TCONS_00138313	-1	-1	0.910178	0.828424	1.6023e-07
ENSSSCG00000031518	STARD4	2	-	116234587	116257041	TCONS_00138313	-1	-1	0.899037	0.808267	3.93844e-07
ENSSSCG00000008309	-	3	-	69887386	69895384	TCONS_00138313	-1	-1	0.901848	0.813329	3.17091e-07
ENSSSCG00000004012	THBS2	1	+	855024	883694	TCONS_00138313	1	-1	-0.914265	0.83588	1.11865e-07
ENSSSCG00000028048	ARHGEF15	12	+	53497759	53504842	TCONS_00106073	1	1	0.955546	0.913068	6.66823e-10
ENSSSCG00000011020	JCAD	10	+	40910548	40998561	TCONS_00106073	1	1	0.901531	0.812758	3.25039e-07
ENSSSCG00000037184	GPR4	6	-	51968822	51979432	TCONS_00106073	1	1	0.898899	0.808019	3.97997e-07
ENSSSCG00000000504	PTPRB	5	-	34658540	34794270	TCONS_00106073	1	1	0.910818	0.829589	1.51639e-07
ENSSSCG00000006547	SHE	4	+	95284607	95308099	TCONS_00106073	1	1	0.940385	0.884325	6.64671e-09
ENSSSCG00000015332	PON1	9	-	74926048	74974827	TCONS_00106073	1	1	0.906611	0.821943	2.16298e-07
ENSSSCG00000021906	SYT7	2	+	9947737	10012517	TCONS_00106073	1	1	0.920959	0.848166	5.96458e-08
ENSSSCG00000033258	TCF21	1	-	29971852	29978629	TCONS_00106073	1	1	0.907854	0.8242	1.95083e-07
ENSSSCG00000036201	NPR3	16	+	18842039	18929808	TCONS_00106073	1	1	0.905783	0.820443	2.31497e-07
ENSSSCG00000035847	TAL1	6	+	164285015	164294494	TCONS_00106073	1	1	0.957539	0.916881	4.64931e-10
ENSSSCG00000017894	WSCD1	12	-	51154485	51198311	TCONS_00106073	1	1	0.895707	0.802291	5.0508e-07
ENSSSCG00000010816	TGFB2	10	+	8305539	8405771	TCONS_00106073	1	1	0.923828	0.853458	4.47857e-08
ENSSSCG00000009709	MFAP3L	14	+	19824538	19861268	TCONS_00106073	1	1	0.904113	0.817419	2.65011e-07
ENSSSCG00000016450	NOS3	18	-	6205512	6228967	TCONS_00106073	1	1	0.912007	0.831756	1.36727e-07
ENSSSCG00000016451	-	18	+	6457538	6463104	TCONS_00106073	1	1	0.915212	0.837613	1.02661e-07
ENSSSCG00000011538	LMCD1	13	+	64933651	64996454	TCONS_00106073	1	1	0.902835	0.815111	2.93398e-07
ENSSSCG00000014391	ARAP3	2	-	143304075	143325905	TCONS_00106073	1	1	0.931469	0.867634	1.97026e-08
ENSSSCG00000023526	RAPGEF3	5	-	78098801	78134156	TCONS_00106073	1	1	0.896186	0.803149	4.87584e-07
ENSSSCG00000005625	ENG	1	-	268306120	268343936	TCONS_00106073	1	1	0.911323	0.830509	1.45143e-07
ENSSSCG00000013102	MS4A7	2	-	11294473	11320364	TCONS_00106073	1	1	0.894784	0.800639	5.40343e-07
ENSSSCG00000036747	WAS	X	+	42774588	42795682	TCONS_00106073	1	1	0.933811	0.872004	1.50293e-08
ENSSSCG00000025345	GUCY2D	12	+	53236324	53249450	TCONS_00106073	1	1	0.894582	0.800277	5.48352e-07
ENSSSCG00000014431	AFAP1L1	2	+	150471072	150507577	TCONS_00106073	1	1	0.930421	0.865683	2.21708e-08
ENSSSCG00000027677	-	12	-	25322540	25335894	TCONS_00106073	1	1	0.913878	0.835172	1.15824e-07
ENSSSCG00000012818	F8	X	-	125266879	125350651	TCONS_00106073	1	1	0.89513	0.801258	5.26892e-07
ENSSSCG00000016068	HECW2	15	-	100091258	100539607	TCONS_00106073	1	1	0.914969	0.837169	1.04954e-07
ENSSSCG00000007567	CHST12	3	+	1741419	1742668	TCONS_00106073	1	1	0.902844	0.815127	2.93185e-07
ENSSSCG00000017607	TMEM100	12	-	32008012	32014009	TCONS_00106073	1	1	0.933035	0.870553	1.64589e-08
ENSSSCG00000038453	SYNPO	2	+	151571190	151632052	TCONS_00106073	1	1	0.89468	0.800452	5.44463e-07
ENSSSCG00000009245	SCD5	8	+	135507176	135635371	TCONS_00106073	1	1	0.903713	0.816698	2.73615e-07
ENSSSCG00000012911	CARNS1	2	-	5097241	5105162	TCONS_00106073	1	1	0.919274	0.845065	7.0231e-08
ENSSSCG00000022318	ERG	13	-	201996905	202129223	TCONS_00106073	1	1	0.904865	0.818781	2.49426e-07
ENSSSCG00000008312	DYSF	3	-	71020144	71246946	TCONS_00106073	1	1	0.902044	0.813683	3.12261e-07
ENSSSCG00000031925	SHANK3	5	-	43321	91002	TCONS_00106073	1	1	0.942416	0.888149	5.06976e-09
ENSSSCG00000035867	GFOD1	7	-	9735935	9853732	TCONS_00106073	1	1	0.923488	0.85283	4.63589e-08
ENSSSCG00000008396	CCDC85A	3	-	84958388	85165587	TCONS_00106073	1	1	0.911666	0.831135	1.40864e-07
ENSSSCG00000000263	TNS2	5	+	18306453	18320270	TCONS_00106073	1	1	0.92565	0.856828	3.7116e-08
ENSSSCG00000013042	-	2	-	7765346	7775726	TCONS_00106073	1	1	0.903448	0.816218	2.79472e-07
ENSSSCG00000033089	-	9	+	2931482	2981019	TCONS_00106073	1	1	0.926068	0.857602	3.55271e-08
ENSSSCG00000011463	IL17RD	13	-	38939402	39006690	TCONS_00106073	1	1	0.920439	0.847208	6.27542e-08
ENSSSCG00000012060	RIPPLY3	13	+	200644004	200653061	TCONS_00106073	1	1	0.932736	0.869997	1.7038e-08
ENSSSCG00000039514	ID3	6	-	81422546	81424169	TCONS_00106073	1	1	0.895144	0.801283	5.2636e-07
ENSSSCG00000008344	ARHGAP25	3	-	73556565	73650078	TCONS_00106073	1	1	0.91441	0.836146	1.10406e-07
ENSSSCG00000006889	ARHGAP29	4	+	123073602	123158548	TCONS_00106073	1	1	0.927686	0.860601	2.9919e-08
ENSSSCG00000003738	MAPRE2	6	+	118817488	118989614	TCONS_00106073	1	1	0.89971	0.809478	3.74145e-07
ENSSSCG00000036575	USHBP1	2	+	60411566	60425899	TCONS_00106073	1	1	0.950308	0.903086	1.59869e-09
ENSSSCG00000007744	PHKG1	3	+	16822009	16834329	TCONS_00106073	1	1	0.912967	0.833509	1.25619e-07
ENSSSCG00000026618	CAVIN2	15	-	96474284	96490236	TCONS_00106073	1	1	0.909853	0.827833	1.64753e-07
ENSSSCG00000017927	BCL6B	12	+	52426941	52433230	TCONS_00106073	1	1	0.953239	0.908666	9.92151e-10
ENSSSCG00000015203	ROBO4	9	-	52081840	52097795	TCONS_00106073	1	1	0.938332	0.880467	8.6578e-09
ENSSSCG00000012257	MAOA	X	+	38929232	39006214	TCONS_00106073	1	1	0.898394	0.807112	4.13485e-07
ENSSSCG00000008509	RASGRP3	3	-	106098113	106213752	TCONS_00106073	1	1	0.901428	0.812573	3.27653e-07
ENSSSCG00000039080	TRIB2	3	-	124170681	124196272	TCONS_00106073	1	1	0.929002	0.863044	2.59398e-08
ENSSSCG00000032374	SULT1B1	8	-	66725943	66748873	TCONS_00106073	1	1	0.91123	0.830341	1.46312e-07
ENSSSCG00000006917	LRRC8C	4	-	126957103	127079209	TCONS_00106073	1	1	0.911088	0.830081	1.4813e-07
ENSSSCG00000000437	ARHGAP9	5	-	22744637	22756137	TCONS_00106073	1	1	0.917757	0.842277	8.11167e-08
ENSSSCG00000000571	ABCC9	5	+	51536526	51673580	TCONS_00106073	1	1	0.904977	0.818984	2.47178e-07
ENSSSCG00000008873	FAM198B	8	-	47036892	47133914	TCONS_00106073	1	1	0.903345	0.816033	2.81756e-07
ENSSSCG00000036063	LPAR6	11	+	19218398	19220627	TCONS_00106073	1	1	0.894846	0.80075	5.37916e-07
ENSSSCG00000031144	RAMP3	18	-	50319797	50343287	TCONS_00106073	1	1	0.90607	0.820962	2.26135e-07
ENSSSCG00000028341	-	14	-	88123853	88132097	TCONS_00106073	1	1	0.916516	0.840002	9.10728e-08
ENSSSCG00000012309	SHROOM4	X	-	44302232	44543983	TCONS_00106073	1	1	0.903155	0.815689	2.86047e-07
ENSSSCG00000016689	TRIL	18	+	43725944	43728372	TCONS_00106073	1	1	0.894629	0.800361	5.4648e-07
ENSSSCG00000013598	KANK3	2	+	70943037	70953543	TCONS_00106073	1	1	0.933179	0.870823	1.61847e-08
ENSSSCG00000005036	GPR137C	1	+	182202767	182262943	TCONS_00106073	1	1	0.896836	0.804314	4.64677e-07
ENSSSCG00000000649	CLEC1A	5	+	61849261	61870248	TCONS_00106073	1	1	0.950762	0.903949	1.48766e-09
ENSSSCG00000038825	-	6	+	56448807	56591553	TCONS_00106073	1	1	0.912966	0.833506	1.25639e-07
ENSSSCG00000001988	ADCY4	7	+	74956245	74974201	TCONS_00106073	1	1	0.944013	0.891161	4.06919e-09
ENSSSCG00000030209	MFNG	5	+	10319826	10334504	TCONS_00106073	1	1	0.916437	0.839858	9.17383e-08
ENSSSCG00000026984	CXorf36	X	-	40182935	40226931	TCONS_00106073	1	1	0.924241	0.854222	4.29346e-08
ENSSSCG00000008844	KDR	8	-	41809115	41856379	TCONS_00106073	1	1	0.898209	0.80678	4.19304e-07
ENSSSCG00000015237	FLI1	9	+	55612901	55749781	TCONS_00106073	1	1	0.94233	0.887985	5.12973e-09
ENSSSCG00000011598	FGD5	13	-	69594224	69724056	TCONS_00106073	1	1	0.95001	0.902518	1.67564e-09
ENSSSCG00000034689	GPIHBP1	4	-	1252750	1257556	TCONS_00106073	1	1	0.9307	0.866203	2.14887e-08
ENSSSCG00000006199	PREX2	4	-	66715253	67116135	TCONS_00106073	1	1	0.933181	0.870827	1.61808e-08
ENSSSCG00000007572	LFNG	3	+	1810892	1819422	TCONS_00106073	1	1	0.895278	0.801524	5.21207e-07
ENSSSCG00000011129	ITIH5	10	+	63688423	63764565	TCONS_00106073	1	1	0.92455	0.854793	4.15971e-08
ENSSSCG00000032644	HLX	10	+	10264758	10273762	TCONS_00106073	1	1	0.918856	0.844296	7.30952e-08
ENSSSCG00000015324	GNG11	9	+	73721322	73726240	TCONS_00106073	1	1	0.902152	0.813879	3.09613e-07
ENSSSCG00000024938	SH3BP5	13	-	2503766	2586184	TCONS_00106073	1	1	0.914414	0.836153	1.1037e-07
ENSSSCG00000024933	SLC36A4	9	-	25639387	25689028	TCONS_00106073	1	1	0.905823	0.820516	2.30738e-07
ENSSSCG00000001725	-	7	-	41640263	41729027	TCONS_00106073	1	1	0.925788	0.857083	3.65865e-08
ENSSSCG00000001440	NOTCH4	7	-	24231884	24256141	TCONS_00106073	1	1	0.943122	0.889479	4.60415e-09
ENSSSCG00000033760	LTBP4	6	+	48835151	48861507	TCONS_00106073	1	1	0.897608	0.8057	4.38678e-07
ENSSSCG00000035420	HES4	6	-	63351598	63356478	TCONS_00106073	1	1	0.930154	0.865186	2.28425e-08
ENSSSCG00000032474	CXCL10	8	-	71690758	71696162	TCONS_00106073	1	1	0.919562	0.845595	6.83118e-08
ENSSSCG00000005480	-	1	+	254078730	254156331	TCONS_00106073	1	1	0.933486	0.871397	1.56139e-08
ENSSSCG00000024344	CCR5	13	+	29383303	29387881	TCONS_00106073	1	1	0.903099	0.815587	2.87333e-07
ENSSSCG00000033613	FOXS1	17	-	35523413	35537506	TCONS_00106073	1	1	0.896929	0.804482	4.61463e-07
ENSSSCG00000010007	MTFP1	14	+	47392776	47395607	TCONS_00136690	-1	-1	0.938902	0.881537	8.05268e-09
ENSSSCG00000006479	-	4	-	93503287	93507436	TCONS_00136690	-1	-1	0.947296	0.897371	2.53551e-09
ENSSSCG00000038774	MAPK13	7	+	31880641	31889455	TCONS_00016658	-1	-1	0.945985	0.894888	3.07354e-09
ENSSSCG00000012624	SLC25A43	X	+	97868611	97906760	TCONS_00016658	-1	-1	0.900751	0.811352	3.45339e-07
ENSSSCG00000040348	LIN7A	5	+	100537883	100686706	TCONS_00016658	1	-1	-0.900662	0.811193	3.47714e-07
ENSSSCG00000004704	PPIP5K1	1	+	127865572	127915455	TCONS_00016658	-1	-1	0.907466	0.823494	2.01514e-07
ENSSSCG00000016618	CPED1	18	-	25654451	25937923	TCONS_00016658	1	-1	-0.895825	0.802502	5.00732e-07
ENSSSCG00000009784	ABCB9	14	+	29904056	29935560	TCONS_00016658	-1	-1	0.901654	0.812979	3.21941e-07
ENSSSCG00000010034	DEPDC5	14	+	48421875	48523593	TCONS_00016658	-1	-1	0.923956	0.853694	4.42077e-08
ENSSSCG00000035073	-	9	+	92843230	92925360	TCONS_00016658	-1	-1	0.90183	0.813297	3.17539e-07
ENSSSCG00000039609	ANKRD33B	16	+	149595	233810	TCONS_00016658	1	-1	-0.899659	0.809386	3.75609e-07
ENSSSCG00000001453	HLA-DRA	7	+	24825011	24830844	TCONS_00016658	1	-1	-0.898503	0.807307	4.10113e-07
ENSSSCG00000001456	-	7	+	24951495	24995637	TCONS_00016658	1	-1	-0.895578	0.802059	5.09912e-07
ENSSSCG00000001457	SLA-DQB1	7	-	24939676	24977270	TCONS_00016658	1	-1	-0.910091	0.828266	1.61427e-07
ENSSSCG00000028816	-	15	+	132938822	132941389	TCONS_00016658	-1	-1	0.922482	0.850972	5.13022e-08
ENSSSCG00000038452	ADAMTS17	1	-	138619706	139016125	TCONS_00016658	-1	-1	0.898673	0.807613	4.04871e-07
ENSSSCG00000027430	-	2	-	10492911	10501605	TCONS_00016658	-1	-1	0.900709	0.811277	3.46456e-07
ENSSSCG00000015022	LAYN	9	+	39306276	39326824	TCONS_00016658	1	-1	-0.899631	0.809336	3.76398e-07
ENSSSCG00000025940	-	3	-	5198216	5228641	TCONS_00016658	-1	-1	0.911504	0.83084	1.42867e-07
ENSSSCG00000000767	ATP6V1E1	5	-	69747720	69772077	TCONS_00016658	-1	-1	0.923605	0.853047	4.5811e-08
ENSSSCG00000037608	LRRC70	16	+	41292987	41295640	TCONS_00016658	1	-1	-0.91429	0.835926	1.11613e-07
ENSSSCG00000003374	ESPN	6	+	67284278	67315783	TCONS_00016658	-1	-1	0.907777	0.824059	1.96355e-07
ENSSSCG00000011361	SLC26A6	13	-	31317846	31330600	TCONS_00016658	-1	-1	0.948068	0.898833	2.25883e-09
ENSSSCG00000035762	-	14	-	92321929	92382274	TCONS_00016658	-1	-1	0.898293	0.80693	4.1666e-07
ENSSSCG00000012318	MAGED1	X	+	45258781	45330462	TCONS_00016658	-1	-1	0.916345	0.839689	9.25219e-08
ENSSSCG00000007606	TRRAP	3	+	5902911	6029854	TCONS_00016658	-1	-1	0.904966	0.818964	2.47392e-07
ENSSSCG00000039841	SHC3	14	-	680370	836133	TCONS_00016658	-1	-1	0.899192	0.808546	3.89222e-07
ENSSSCG00000004371	CRYBG1	1	+	72552768	72763556	TCONS_00016658	-1	-1	0.923191	0.852282	4.77727e-08
ENSSSCG00000033337	ARHGDIB	5	+	57576778	57600668	TCONS_00016658	-1	-1	0.923454	0.852767	4.65208e-08
ENSSSCG00000031721	SOX14	13	+	78620984	78625156	TCONS_00016658	-1	-1	0.911643	0.831092	1.41151e-07
ENSSSCG00000023186	CA4	12	-	37963107	37973351	TCONS_00016658	-1	-1	0.912558	0.832762	1.30254e-07
ENSSSCG00000002412	STON2	7	-	104039514	104190377	TCONS_00016658	1	-1	-0.902371	0.814273	3.04345e-07
ENSSSCG00000009413	CPB2	11	+	21234447	21298241	TCONS_00016658	-1	-1	0.96091	0.923349	2.42433e-10
ENSSSCG00000001807	AP3B2	7	+	52256569	52296717	TCONS_00016658	-1	-1	0.928735	0.862548	2.67082e-08
ENSSSCG00000003833	DAB1	6	+	154936452	155374399	TCONS_00016658	-1	-1	0.909443	0.827086	1.70628e-07
ENSSSCG00000029837	VWA8	11	+	25064398	25456145	TCONS_00016658	-1	-1	0.898392	0.807108	4.13563e-07
ENSSSCG00000005375	CORO2A	1	-	239945893	240000961	TCONS_00016658	-1	-1	0.903042	0.815484	2.88632e-07
ENSSSCG00000026718	PLCH1	13	-	95406827	95643193	TCONS_00016658	-1	-1	0.912795	0.833195	1.27551e-07
ENSSSCG00000040608	AKR1B1	18	+	14734108	14756827	TCONS_00016658	-1	-1	0.902524	0.81455	3.00685e-07
ENSSSCG00000031904	UGT8	8	-	108230635	108418077	TCONS_00016658	-1	-1	0.894858	0.800771	5.37438e-07
ENSSSCG00000022512	TRDC	7	-	76552549	76673728	TCONS_00016658	1	-1	-0.914789	0.836838	1.0669e-07
ENSSSCG00000005233	DMRT2	1	-	220750258	220757312	TCONS_00016658	-1	-1	0.904324	0.817802	2.60543e-07
ENSSSCG00000014259	ADAMTS19	2	+	132144862	132409660	TCONS_00016658	-1	-1	0.897965	0.806341	4.27087e-07
ENSSSCG00000022200	SYT17	3	+	26446920	26548416	TCONS_00016658	-1	-1	0.930698	0.866198	2.14947e-08
ENSSSCG00000006179	-	4	+	62139475	62458313	TCONS_00016658	-1	-1	0.894759	0.800594	5.41331e-07
ENSSSCG00000035883	GPR160	13	+	108748089	108790585	TCONS_00016658	-1	-1	0.90479	0.818645	2.50941e-07
ENSSSCG00000000773	TUBA8	5	+	70133330	70179970	TCONS_00016658	-1	-1	0.950163	0.902809	1.63585e-09
ENSSSCG00000016599	GPR37	18	+	23019747	23036484	TCONS_00016658	-1	-1	0.948362	0.89939	2.1606e-09
ENSSSCG00000035524	WNT9B	12	+	17709049	17733432	TCONS_00016658	-1	-1	0.921905	0.849909	5.43345e-08
ENSSSCG00000016519	AKR1D1	18	-	11416064	11462137	TCONS_00016658	-1	-1	0.899776	0.809598	3.7224e-07
ENSSSCG00000016684	SCRN1	18	+	42924617	42987924	TCONS_00016658	1	-1	-0.895412	0.801762	5.16149e-07
ENSSSCG00000016971	MCCC2	16	+	47917310	47996535	TCONS_00016658	-1	-1	0.910238	0.828534	1.59403e-07
ENSSSCG00000010330	PPIF	14	+	81667266	81681781	TCONS_00016658	-1	-1	0.916119	0.839275	9.44727e-08
ENSSSCG00000032617	-	AEMK02000685.1	-	29163	30091	TCONS_00016658	-1	-1	0.913994	0.835386	1.14618e-07
ENSSSCG00000038417	LRRC8D	4	-	126766227	126874257	TCONS_00016658	-1	-1	0.913196	0.833928	1.23088e-07
ENSSSCG00000000024	PARVB	5	-	4909649	5015339	TCONS_00016658	-1	-1	0.89591	0.802655	4.97592e-07
ENSSSCG00000040663	HERPUD1	6	+	18877492	18916601	TCONS_00016658	-1	-1	0.906764	0.822221	2.13583e-07
ENSSSCG00000010734	-	14	-	133808186	133830499	TCONS_00016658	-1	-1	0.907881	0.824248	1.94649e-07
ENSSSCG00000009237	HPSE	8	+	135081151	135123029	TCONS_00016658	1	-1	-0.926804	0.858965	3.28732e-08
ENSSSCG00000016284	-	15	+	132919608	132983215	TCONS_00016658	-1	-1	0.91916	0.844855	7.10042e-08
ENSSSCG00000004283	DPPA5	1	-	52986462	52987618	TCONS_00016658	-1	-1	0.936867	0.877719	1.03986e-08
ENSSSCG00000034442	-	8	-	66412150	66640734	TCONS_00016658	-1	-1	0.91375	0.83494	1.17152e-07
ENSSSCG00000036352	RAB7B	9	-	66633367	66666055	TCONS_00016658	-1	-1	0.897372	0.805276	4.46491e-07
ENSSSCG00000006023	SYBU	4	+	27899434	27974660	TCONS_00016658	-1	-1	0.9078	0.824101	1.95968e-07
ENSSSCG00000010052	BCR	14	+	49208762	49322107	TCONS_00016658	-1	-1	0.9029	0.815228	2.91898e-07
ENSSSCG00000021871	FDXACB1	9	-	39624123	39629861	TCONS_00016658	-1	-1	0.89531	0.801579	5.20022e-07
ENSSSCG00000021041	-	9	-	66522017	66550523	TCONS_00038415	-1	1	-0.896844	0.80433	4.64388e-07
ENSSSCG00000032249	GBX1	18	+	6058929	6080906	TCONS_00038415	1	1	0.922127	0.850319	5.31476e-08
ENSSSCG00000033993	PLCXD3	16	-	26175820	26347135	TCONS_00038415	1	1	0.903969	0.81716	2.68072e-07
ENSSSCG00000008073	OMD	3	-	42141911	42161056	TCONS_00029496	1	-1	-0.894718	0.80052	5.42954e-07
ENSSSCG00000006578	S100A4	4	+	96088028	96091249	TCONS_00029496	1	-1	-0.897493	0.805494	4.42456e-07
ENSSSCG00000022351	GSTO1	14	+	115206153	115218304	TCONS_00029496	1	-1	-0.898866	0.80796	3.98988e-07
ENSSSCG00000025423	KCNK5	7	-	34615259	34656739	TCONS_00132018	1	1	0.940089	0.883766	6.90971e-09
ENSSSCG00000023662	CHST3	14	+	74850895	74891528	TCONS_00132018	1	1	0.904248	0.817664	2.6215e-07
ENSSSCG00000009513	SLC15A1	11	-	67651958	67710986	TCONS_00132018	1	1	0.933907	0.872183	1.48603e-08
ENSSSCG00000034821	ARMCX4	X	+	83092690	83103834	TCONS_00132018	1	1	0.906072	0.820966	2.26099e-07
ENSSSCG00000001235	TRIM15	7	+	22730644	22746668	TCONS_00132018	1	1	0.924012	0.853799	4.3952e-08
ENSSSCG00000008227	ST3GAL5	3	+	58862966	58919551	TCONS_00132018	1	1	0.937031	0.878026	1.01901e-08
ENSSSCG00000028048	ARHGEF15	12	+	53497759	53504842	TCONS_00108237	1	1	0.909374	0.826961	1.71624e-07
ENSSSCG00000011020	JCAD	10	+	40910548	40998561	TCONS_00108237	1	1	0.913268	0.834058	1.22309e-07
ENSSSCG00000005472	SLC46A2	1	-	253556919	253569950	TCONS_00108237	1	1	0.906581	0.821888	2.16836e-07
ENSSSCG00000009399	CYSLTR2	11	-	18988946	18995612	TCONS_00108237	1	1	0.900095	0.810171	3.6325e-07
ENSSSCG00000011226	TGFBR2	13	+	16784365	16876656	TCONS_00108237	1	1	0.897858	0.806149	4.30526e-07
ENSSSCG00000000504	PTPRB	5	-	34658540	34794270	TCONS_00108237	1	1	0.936468	0.876972	1.09222e-08
ENSSSCG00000006547	SHE	4	+	95284607	95308099	TCONS_00108237	1	1	0.925863	0.857221	3.63007e-08
ENSSSCG00000021906	SYT7	2	+	9947737	10012517	TCONS_00108237	1	1	0.909323	0.826867	1.72378e-07
ENSSSCG00000036201	NPR3	16	+	18842039	18929808	TCONS_00108237	1	1	0.930256	0.865377	2.2582e-08
ENSSSCG00000017894	WSCD1	12	-	51154485	51198311	TCONS_00108237	1	1	0.923701	0.853223	4.53703e-08
ENSSSCG00000010816	TGFB2	10	+	8305539	8405771	TCONS_00108237	1	1	0.928934	0.862918	2.61331e-08
ENSSSCG00000009709	MFAP3L	14	+	19824538	19861268	TCONS_00108237	1	1	0.923132	0.852172	4.80609e-08
ENSSSCG00000016450	NOS3	18	-	6205512	6228967	TCONS_00108237	1	1	0.903218	0.815802	2.84628e-07
ENSSSCG00000016451	-	18	+	6457538	6463104	TCONS_00108237	1	1	0.902956	0.815329	2.90607e-07
ENSSSCG00000011538	LMCD1	13	+	64933651	64996454	TCONS_00108237	1	1	0.919936	0.846281	6.58965e-08
ENSSSCG00000005625	ENG	1	-	268306120	268343936	TCONS_00108237	1	1	0.916424	0.839833	9.18522e-08
ENSSSCG00000013102	MS4A7	2	-	11294473	11320364	TCONS_00108237	1	1	0.901421	0.812559	3.27841e-07
ENSSSCG00000014430	ABLIM3	2	+	150260183	150423211	TCONS_00108237	1	1	0.901014	0.811826	3.38373e-07
ENSSSCG00000014431	AFAP1L1	2	+	150471072	150507577	TCONS_00108237	1	1	0.919509	0.845496	6.86653e-08
ENSSSCG00000017277	PECAM1	12	+	14636641	14723295	TCONS_00108237	1	1	0.912922	0.833427	1.2612e-07
ENSSSCG00000027677	-	12	-	25322540	25335894	TCONS_00108237	1	1	0.903654	0.816591	2.74909e-07
ENSSSCG00000016068	HECW2	15	-	100091258	100539607	TCONS_00108237	1	1	0.928921	0.862893	2.61712e-08
ENSSSCG00000012448	ITM2A	X	-	63427545	63437285	TCONS_00108237	1	1	0.908631	0.825609	1.82778e-07
ENSSSCG00000021852	FAM124B	15	-	126112455	126127547	TCONS_00108237	1	1	0.903694	0.816663	2.74037e-07
ENSSSCG00000029855	LHFPL6	11	-	14319425	14576135	TCONS_00108237	1	1	0.910948	0.829826	1.49939e-07
ENSSSCG00000038453	SYNPO	2	+	151571190	151632052	TCONS_00108237	1	1	0.901602	0.812886	3.23248e-07
ENSSSCG00000013073	FADS3	2	+	9607532	9627352	TCONS_00108237	1	1	0.902091	0.813769	3.11099e-07
ENSSSCG00000022318	ERG	13	-	201996905	202129223	TCONS_00108237	1	1	0.914455	0.836228	1.09962e-07
ENSSSCG00000025629	COLEC11	3	-	131226839	131254551	TCONS_00108237	1	1	0.904409	0.817956	2.58768e-07
ENSSSCG00000008396	CCDC85A	3	-	84958388	85165587	TCONS_00108237	1	1	0.915769	0.838633	9.75634e-08
ENSSSCG00000010872	AKT3	10	-	16441447	16741750	TCONS_00108237	1	1	0.902067	0.813725	3.11693e-07
ENSSSCG00000003762	ADGRL4	6	+	134362483	134465839	TCONS_00108237	1	1	0.895503	0.801926	5.12693e-07
ENSSSCG00000000657	-	5	-	62187297	62226080	TCONS_00108237	1	1	0.899867	0.809761	3.69659e-07
ENSSSCG00000033089	-	9	+	2931482	2981019	TCONS_00108237	1	1	0.936892	0.877766	1.03667e-08
ENSSSCG00000011463	IL17RD	13	-	38939402	39006690	TCONS_00108237	1	1	0.93618	0.876434	1.13133e-08
ENSSSCG00000000515	TRHDE	5	+	36274364	36658701	TCONS_00108237	1	1	0.906228	0.82125	2.2321e-07
ENSSSCG00000016009	ITGA4	15	+	86946996	87029729	TCONS_00108237	1	1	0.898176	0.806719	4.20363e-07
ENSSSCG00000006889	ARHGAP29	4	+	123073602	123158548	TCONS_00108237	1	1	0.948175	0.899036	2.22256e-09
ENSSSCG00000036575	USHBP1	2	+	60411566	60425899	TCONS_00108237	1	1	0.90686	0.822395	2.11892e-07
ENSSSCG00000029260	NDNF	8	+	103047238	103090045	TCONS_00108237	1	1	0.901699	0.813062	3.20789e-07
ENSSSCG00000010591	CYP17A1	14	-	113805753	113812504	TCONS_00108237	1	1	0.917249	0.841346	8.50691e-08
ENSSSCG00000010592	AS3MT	14	+	113847984	113868268	TCONS_00108237	1	1	0.910535	0.829075	1.55383e-07
ENSSSCG00000007744	PHKG1	3	+	16822009	16834329	TCONS_00108237	1	1	0.899665	0.809396	3.75441e-07
ENSSSCG00000026618	CAVIN2	15	-	96474284	96490236	TCONS_00108237	1	1	0.930486	0.865804	2.20111e-08
ENSSSCG00000017927	BCL6B	12	+	52426941	52433230	TCONS_00108237	1	1	0.916212	0.839444	9.36689e-08
ENSSSCG00000015203	ROBO4	9	-	52081840	52097795	TCONS_00108237	1	1	0.894603	0.800314	5.47516e-07
ENSSSCG00000012257	MAOA	X	+	38929232	39006214	TCONS_00108237	1	1	0.92156	0.849273	5.62233e-08
ENSSSCG00000008509	RASGRP3	3	-	106098113	106213752	TCONS_00108237	1	1	0.895853	0.802553	4.99697e-07
ENSSSCG00000032374	SULT1B1	8	-	66725943	66748873	TCONS_00108237	1	1	0.92353	0.852908	4.61624e-08
ENSSSCG00000006917	LRRC8C	4	-	126957103	127079209	TCONS_00108237	1	1	0.914111	0.835599	1.1342e-07
ENSSSCG00000035224	-	12	+	25426079	25444517	TCONS_00108237	1	1	0.917945	0.842622	7.9693e-08
ENSSSCG00000015567	FAM129A	9	-	126007493	126172579	TCONS_00108237	1	1	0.895016	0.801053	5.31303e-07
ENSSSCG00000035525	-	13	+	107016649	107696903	TCONS_00108237	1	1	0.925815	0.857133	3.64818e-08
ENSSSCG00000008873	FAM198B	8	-	47036892	47133914	TCONS_00108237	1	1	0.902764	0.814983	2.95047e-07
ENSSSCG00000031144	RAMP3	18	-	50319797	50343287	TCONS_00108237	1	1	0.928199	0.861554	2.83075e-08
ENSSSCG00000016689	TRIL	18	+	43725944	43728372	TCONS_00108237	1	1	0.909238	0.826714	1.73621e-07
ENSSSCG00000000649	CLEC1A	5	+	61849261	61870248	TCONS_00108237	1	1	0.92312	0.85215	4.81171e-08
ENSSSCG00000030209	MFNG	5	+	10319826	10334504	TCONS_00108237	1	1	0.906182	0.821166	2.24057e-07
ENSSSCG00000017557	WFIKKN2	12	+	27093233	27100483	TCONS_00108237	1	1	0.917676	0.842128	8.17367e-08
ENSSSCG00000026984	CXorf36	X	-	40182935	40226931	TCONS_00108237	1	1	0.90228	0.814109	3.06523e-07
ENSSSCG00000008844	KDR	8	-	41809115	41856379	TCONS_00108237	1	1	0.904639	0.818372	2.54025e-07
ENSSSCG00000015237	FLI1	9	+	55612901	55749781	TCONS_00108237	1	1	0.926538	0.858473	3.38096e-08
ENSSSCG00000011598	FGD5	13	-	69594224	69724056	TCONS_00108237	1	1	0.905861	0.820583	2.30036e-07
ENSSSCG00000034689	GPIHBP1	4	-	1252750	1257556	TCONS_00108237	1	1	0.932247	0.869085	1.8027e-08
ENSSSCG00000006199	PREX2	4	-	66715253	67116135	TCONS_00108237	1	1	0.950003	0.902506	1.67732e-09
ENSSSCG00000014670	TRIM5	9	-	4155973	4170345	TCONS_00108237	1	1	0.900669	0.811205	3.47533e-07
ENSSSCG00000011129	ITIH5	10	+	63688423	63764565	TCONS_00108237	1	1	0.92148	0.849126	5.66678e-08
ENSSSCG00000004279	OGFRL1	1	+	51313014	51332328	TCONS_00108237	1	1	0.901384	0.812493	3.28777e-07
ENSSSCG00000015324	GNG11	9	+	73721322	73726240	TCONS_00108237	1	1	0.902009	0.81362	3.13119e-07
ENSSSCG00000016634	CAV1	18	-	29648118	29682467	TCONS_00108237	1	1	0.911935	0.831626	1.37585e-07
ENSSSCG00000024938	SH3BP5	13	-	2503766	2586184	TCONS_00108237	1	1	0.922275	0.850591	5.23736e-08
ENSSSCG00000001725	-	7	-	41640263	41729027	TCONS_00108237	1	1	0.904769	0.818607	2.51375e-07
ENSSSCG00000035420	HES4	6	-	63351598	63356478	TCONS_00108237	1	1	0.908204	0.824835	1.8945e-07
ENSSSCG00000025286	MCTP1	2	-	101384911	101739336	TCONS_00108237	1	1	0.914614	0.83652	1.08388e-07
ENSSSCG00000031819	TP53I11	2	+	17448283	17465795	TCONS_00108237	1	1	0.895168	0.801325	5.25451e-07
ENSSSCG00000005480	-	1	+	254078730	254156331	TCONS_00108237	1	1	0.900651	0.811173	3.48012e-07
ENSSSCG00000037762	TBX1	14	+	51289315	51297209	TCONS_00032228	1	1	0.919095	0.844736	7.14452e-08
ENSSSCG00000007437	SLC12A5	17	+	48192017	48231294	TCONS_00032228	1	1	0.949063	0.90072	1.94123e-09
ENSSSCG00000014259	ADAMTS19	2	+	132144862	132409660	TCONS_00071452	-1	-1	0.939201	0.882098	7.75047e-09
ENSSSCG00000000584	SLCO1A2	5	+	52020349	52131767	TCONS_00058062	1	1	0.969339	0.939619	3.56691e-11
ENSSSCG00000012754	GABRE	X	-	123279950	123295965	TCONS_00058062	1	1	0.920649	0.847594	6.14852e-08
ENSSSCG00000020970	IL6	9	+	91506340	91511491	TCONS_00058062	1	1	0.954838	0.911716	7.54969e-10
ENSSSCG00000012730	AFF2	X	+	120777477	121259228	TCONS_00058062	1	1	0.933396	0.871229	1.57787e-08
ENSSSCG00000014055	CDHR2	2	-	81276787	81361657	TCONS_00058062	1	1	0.935625	0.875394	1.2104e-08
ENSSSCG00000003669	MFSD2A	6	+	95738805	95756002	TCONS_00058062	1	1	0.967445	0.93595	5.72791e-11
ENSSSCG00000023018	MCCD1	7	+	23656903	23657791	TCONS_00058062	1	1	0.954746	0.911539	7.67183e-10
ENSSSCG00000030879	MS4A8	2	-	10989969	11007621	TCONS_00058062	1	1	0.938344	0.880489	8.64536e-09
ENSSSCG00000008634	ATP6V1C2	3	-	125774450	125825780	TCONS_00058062	1	1	0.908465	0.825309	1.85345e-07
ENSSSCG00000017754	-	12	+	44140505	44173633	TCONS_00058062	1	1	0.932355	0.869287	1.7804e-08
ENSSSCG00000009490	DCT	11	-	63584869	63678314	TCONS_00058062	-1	1	-0.897196	0.80496	4.52393e-07
ENSSSCG00000031111	CBR1	13	+	199617318	199622407	TCONS_00058062	1	1	0.981016	0.962393	7.99197e-13
ENSSSCG00000008314	-	3	-	71561236	71591845	TCONS_00058062	1	1	0.931716	0.868095	1.91556e-08
ENSSSCG00000002443	TC2N	7	-	113337825	113392337	TCONS_00058062	1	1	0.93749	0.878888	9.62436e-09
ENSSSCG00000015595	ATF3	9	-	130772262	130785599	TCONS_00058062	1	1	0.91919	0.844909	7.08017e-08
ENSSSCG00000022417	HNF1B	12	-	39143121	39201601	TCONS_00058062	1	1	0.929774	0.864479	2.38263e-08
ENSSSCG00000012583	ACSL4	X	-	89760861	89838103	TCONS_00058062	1	1	0.902922	0.815268	2.91377e-07
ENSSSCG00000030681	MYBPH	9	-	113873490	113895024	TCONS_00058062	1	1	0.912345	0.832373	1.32721e-07
ENSSSCG00000008555	CGREF1	3	+	112002144	112020208	TCONS_00058062	1	1	0.917531	0.841863	8.28521e-08
ENSSSCG00000009144	ETNPPL	8	+	113363042	113384792	TCONS_00058062	1	1	0.920339	0.847023	6.33706e-08
ENSSSCG00000033003	WFDC2	17	+	47816452	47824108	TCONS_00058062	1	1	0.940206	0.883987	6.80474e-09
ENSSSCG00000024914	-	7	+	24033587	24041617	TCONS_00058062	1	1	0.957961	0.917688	4.29831e-10
ENSSSCG00000004621	MYO5C	1	+	119407240	119536426	TCONS_00058062	1	1	0.924182	0.854113	4.31953e-08
ENSSSCG00000003399	RBP7	6	+	70313309	70326455	TCONS_00058062	1	1	0.963027	0.927421	1.56344e-10
ENSSSCG00000006580	S100A2	4	+	96073481	96076844	TCONS_00058062	1	1	0.922737	0.851443	5.00085e-08
ENSSSCG00000033702	SBSN	6	-	44960694	44966390	TCONS_00058062	1	1	0.934804	0.873859	1.33599e-08
ENSSSCG00000030998	WIF1	5	-	29450029	29543913	TCONS_00058062	1	1	0.905633	0.820171	2.34347e-07
ENSSSCG00000016657	AOAH	18	+	37377924	37599931	TCONS_00058062	1	1	0.910497	0.829005	1.55894e-07
ENSSSCG00000002478	SERPINA12	7	-	115720677	115734816	TCONS_00058062	1	1	0.936316	0.876688	1.11271e-08
ENSSSCG00000031367	AADAC	13	+	92017547	92042943	TCONS_00058062	1	1	0.956051	0.914034	6.09541e-10
ENSSSCG00000040288	ARNT2	7	+	49259597	49450461	TCONS_00058062	1	1	0.906404	0.821569	2.20008e-07
ENSSSCG00000032330	THY1	9	-	46605260	46612266	TCONS_00058062	1	1	0.946662	0.896169	2.78462e-09
ENSSSCG00000020706	-	13	+	199600314	199719628	TCONS_00058062	1	1	0.917441	0.841697	8.3559e-08
ENSSSCG00000034062	SV2C	2	+	84996261	85235718	TCONS_00058062	1	1	0.930749	0.866294	2.13704e-08
ENSSSCG00000012147	S100G	X	+	13107365	13116062	TCONS_00058062	1	1	0.919699	0.845845	6.74218e-08
ENSSSCG00000009699	HPGD	14	+	15718522	15763710	TCONS_00058062	1	1	0.938767	0.881284	8.1926e-09
ENSSSCG00000001045	ELOVL2	7	-	7650380	7773419	TCONS_00058062	1	1	0.947342	0.897456	2.51851e-09
ENSSSCG00000002279	GPX2	7	-	89007370	89011620	TCONS_00058062	1	1	0.935674	0.875487	1.20317e-08
ENSSSCG00000033207	SULT2A1	6	-	53522129	53536676	TCONS_00058062	1	1	0.944733	0.89252	3.6775e-09
ENSSSCG00000015234	KIRREL3	9	-	53492198	53664072	TCONS_00131514	1	1	0.926077	0.857619	3.5493e-08
ENSSSCG00000011245	ITGA9	13	+	22298498	22651675	TCONS_00058159	1	-1	-0.928201	0.861557	2.83017e-08
ENSSSCG00000011295	SNRK	13	+	26604033	26724458	TCONS_00058159	1	-1	-0.89996	0.809927	3.67052e-07
ENSSSCG00000008340	ANTXR1	3	-	73157747	73398740	TCONS_00058159	1	-1	-0.912576	0.832796	1.30041e-07
ENSSSCG00000014221	LVRN	2	+	120117760	120193929	TCONS_00020406	1	1	0.921058	0.848347	5.90734e-08
ENSSSCG00000034506	MS4A2	2	-	11400192	11420549	TCONS_00020406	1	1	0.914709	0.836693	1.0746e-07
ENSSSCG00000013101	-	2	+	11293374	11367868	TCONS_00020406	1	1	0.923807	0.853419	4.48835e-08
ENSSSCG00000036842	-	16	+	54553551	54667861	TCONS_00020406	1	1	0.919752	0.845944	6.70748e-08
ENSSSCG00000008978	CXCL11	8	-	71713803	71725674	TCONS_00020406	1	1	0.930508	0.865846	2.19558e-08
ENSSSCG00000012912	TBC1D10C	2	-	5109061	5118552	TCONS_00020406	1	1	0.937074	0.878108	1.01354e-08
ENSSSCG00000011269	MYRIP	13	+	24382668	24554630	TCONS_00020406	1	1	0.905581	0.820076	2.35355e-07
ENSSSCG00000006919	-	4	+	127360308	127378940	TCONS_00020406	1	1	0.925341	0.856256	3.83313e-08
ENSSSCG00000034827	CHP2	3	-	22472886	22478775	TCONS_00020406	1	1	0.931915	0.868466	1.87262e-08
ENSSSCG00000040047	-	7	+	39268255	39273390	TCONS_00020406	1	1	0.913078	0.833711	1.24393e-07
ENSSSCG00000000647	OLR1	5	+	61799356	61809691	TCONS_00020406	1	1	0.932823	0.870158	1.68689e-08
ENSSSCG00000012349	USP51	X	-	48048223	48050355	TCONS_00054168	-1	-1	0.899585	0.809253	3.77733e-07
ENSSSCG00000023031	TNNT2	10	-	23749528	23756374	TCONS_00054168	-1	-1	0.911876	0.831518	1.38297e-07
ENSSSCG00000000669	GDF3	5	-	62835979	62841665	TCONS_00054168	-1	-1	0.895467	0.801861	5.14063e-07
ENSSSCG00000031122	HIST1H2BB	7	-	20735561	20735941	TCONS_00054168	-1	-1	0.913078	0.833712	1.24388e-07
ENSSSCG00000036237	ITGA7	5	-	21127015	21147909	TCONS_00054168	1	-1	-0.90165	0.812973	3.22022e-07
ENSSSCG00000002779	LRRC36	6	+	27966398	28038055	TCONS_00016787	1	1	0.906159	0.821124	2.24481e-07
ENSSSCG00000013101	-	2	+	11293374	11367868	TCONS_00016787	1	1	0.920085	0.846557	6.49491e-08
ENSSSCG00000035756	-	AEMK02000326.1	-	7797	15117	TCONS_00016787	1	1	0.897893	0.806211	4.29404e-07
ENSSSCG00000039057	ALKAL2	3	+	132661685	132669730	TCONS_00016787	1	1	0.909119	0.826498	1.75379e-07
ENSSSCG00000000647	OLR1	5	+	61799356	61809691	TCONS_00016787	1	1	0.910405	0.828837	1.57136e-07
ENSSSCG00000014272	-	2	-	134210919	134278243	TCONS_00016787	1	1	0.910281	0.828612	1.58818e-07
ENSSSCG00000015322	TFPI2	9	-	73684237	73689134	TCONS_00054273	1	-1	-0.905068	0.819148	2.4537e-07
ENSSSCG00000022246	-	13	-	207103418	207115909	TCONS_00054273	1	-1	-0.896856	0.80435	4.63989e-07
ENSSSCG00000025629	COLEC11	3	-	131226839	131254551	TCONS_00054273	1	-1	-0.921569	0.849289	5.61758e-08
ENSSSCG00000012292	SYP	X	-	43230500	43246751	TCONS_00054273	1	-1	-0.902584	0.814657	2.9928e-07
ENSSSCG00000008038	SLC9A3R2	3	-	39940541	39952857	TCONS_00054273	1	-1	-0.909097	0.826458	1.75703e-07
ENSSSCG00000039488	SPON2	8	-	446993	450538	TCONS_00054273	1	-1	-0.894931	0.800902	5.34593e-07
ENSSSCG00000003524	C1QA	6	+	80586183	80591269	TCONS_00054273	1	-1	-0.899502	0.809104	3.80138e-07
ENSSSCG00000004670	C15orf48	1	-	126304056	126307812	TCONS_00147114	1	1	0.901372	0.812472	3.29086e-07
ENSSSCG00000040579	ZNF683	6	-	83756867	83766532	TCONS_00147114	1	1	0.928071	0.861316	2.87018e-08
ENSSSCG00000015862	LIMS2	15	+	59664717	59709379	TCONS_00139695	1	-1	-0.910587	0.829168	1.54697e-07
ENSSSCG00000017896	SCIMP	12	+	51773420	51794447	TCONS_00089521	1	1	0.901381	0.812488	3.28848e-07
ENSSSCG00000001867	PSTPIP1	7	+	57102757	57146751	TCONS_00089521	1	1	0.926232	0.857906	3.49199e-08
ENSSSCG00000032355	LY86	7	+	4108118	4156625	TCONS_00089521	1	1	0.930242	0.865351	2.26174e-08
ENSSSCG00000015671	ARHGAP15	15	-	8192607	8812049	TCONS_00089521	1	1	0.901524	0.812745	3.25227e-07
ENSSSCG00000001099	CMAH	7	-	19873779	19955840	TCONS_00089521	1	1	0.904126	0.817444	2.64718e-07
ENSSSCG00000011020	JCAD	10	+	40910548	40998561	TCONS_00062210	1	1	0.903907	0.817049	2.69399e-07
ENSSSCG00000016450	NOS3	18	-	6205512	6228967	TCONS_00062210	1	1	0.906014	0.820861	2.27174e-07
ENSSSCG00000013102	MS4A7	2	-	11294473	11320364	TCONS_00062210	1	1	0.913817	0.835062	1.16452e-07
ENSSSCG00000017607	TMEM100	12	-	32008012	32014009	TCONS_00062210	1	1	0.895525	0.801965	5.11879e-07
ENSSSCG00000007538	GATA5	17	-	61825698	61834267	TCONS_00062210	1	1	0.901847	0.813328	3.17113e-07
ENSSSCG00000031925	SHANK3	5	-	43321	91002	TCONS_00062210	1	1	0.907842	0.824177	1.95287e-07
ENSSSCG00000017508	STAC2	12	+	23004636	23022269	TCONS_00062210	1	1	0.900612	0.811103	3.49058e-07
ENSSSCG00000017927	BCL6B	12	+	52426941	52433230	TCONS_00062210	1	1	0.901917	0.813455	3.15368e-07
ENSSSCG00000010757	-	14	-	138819298	139004257	TCONS_00062210	1	1	0.954955	0.911938	7.39787e-10
ENSSSCG00000032374	SULT1B1	8	-	66725943	66748873	TCONS_00062210	1	1	0.921044	0.848323	5.91513e-08
ENSSSCG00000012089	ADARB1	13	+	207746962	207788195	TCONS_00062210	1	1	0.927186	0.859673	3.1564e-08
ENSSSCG00000000571	ABCC9	5	+	51536526	51673580	TCONS_00062210	1	1	0.90121	0.812179	3.33272e-07
ENSSSCG00000012768	ZFP92	X	+	124215922	124228502	TCONS_00062210	1	1	0.895394	0.801731	5.16804e-07
ENSSSCG00000036063	LPAR6	11	+	19218398	19220627	TCONS_00062210	1	1	0.921792	0.8497	5.495e-08
ENSSSCG00000000649	CLEC1A	5	+	61849261	61870248	TCONS_00062210	1	1	0.923278	0.852443	4.73547e-08
ENSSSCG00000015237	FLI1	9	+	55612901	55749781	TCONS_00062210	1	1	0.903202	0.815773	2.84988e-07
ENSSSCG00000014029	-	2	+	80063072	80141566	TCONS_00062860	1	1	0.907609	0.823755	1.99117e-07
ENSSSCG00000010893	-	AEMK02000698.1	+	2468238	2575384	TCONS_00062860	1	1	0.899193	0.808548	3.89202e-07
ENSSSCG00000027820	CD200	13	-	147465863	147522836	TCONS_00062860	1	1	0.913025	0.833614	1.24983e-07
ENSSSCG00000033879	ZNF280B	14	-	48861289	48877223	TCONS_00062860	1	1	0.914004	0.835403	1.14519e-07
ENSSSCG00000010536	CNNM1	14	+	110539338	110601741	TCONS_00062860	1	1	0.904762	0.818594	2.5152e-07
ENSSSCG00000005943	ST3GAL1	4	+	7814273	7911047	TCONS_00146241	1	-1	-0.895317	0.801593	5.1972e-07
ENSSSCG00000011133	PFKFB3	10	-	64776318	64859050	TCONS_00146241	1	-1	-0.918517	0.843673	7.54931e-08
ENSSSCG00000020853	BTBD3	17	+	20844754	20878651	TCONS_00146241	1	-1	-0.894901	0.800848	5.35776e-07
ENSSSCG00000035940	SPSB1	6	+	69720806	69789567	TCONS_00146241	1	-1	-0.907762	0.824032	1.96591e-07
ENSSSCG00000004919	NEDD4L	1	-	162364057	162737492	TCONS_00146241	1	-1	-0.896905	0.804439	4.62285e-07
ENSSSCG00000035828	ARHGEF4	15	+	57115591	57375245	TCONS_00146241	1	-1	-0.895599	0.802097	5.0912e-07
