# Supplementary material for: Transcriptomic and ChIP-seq Integrative Analysis Reveals Important Roles of Epigenetically Regulated lncRNAs in Placental Development in Meishan Pigs
Source: Genes (Basel). 2020 Apr 6;11(4):397. doi: 10.3390/genes11040397 (PMC7230623; doi:10.3390/genes11040397)
Supplement: Supplementary file 1 [file genes-11-00397-s001.zip › Supplementary Table 5.xlsx]

## Sheet: down_lncRNA_GO
Category	Term	Count	%	PValue	Genes	List Total	Pop Hits	Pop Total	Fold Enrichment	Bonferroni	Benjamini	FDR
GOTERM_BP_DIRECT	GO:0007010~cytoskeleton organization	11	0.0273482	7.36132e-05	ABLIM1, TUBA8, PLCE1, KRT5, SPTBN2, BFSP1, UGT8, DST, FGD3, PSTPIP2, SPTB	230	161	16792	4.98817	0.08959	0.08959	0.119838
GOTERM_BP_DIRECT	GO:0035023~regulation of Rho protein signal transduction	7	0.0174034	0.000833988	ARHGEF4, PLEKHG1, BCR, TIAM2, RASGRF2, FGD3, ARHGDIB	230	81	16792	6.30939	0.654851	0.412506	1.34983
GOTERM_BP_DIRECT	GO:0051056~regulation of small GTPase mediated signal transduction	8	0.0198896	0.00243069	RHOJ, ARHGEF4, BCR, TIAM2, RASGRF2, RHOBTB2, FGD3, ARHGDIB	230	134	16792	4.35873	0.955081	0.644526	3.88654
GOTERM_BP_DIRECT	GO:0006699~bile acid biosynthetic process	4	0.00994481	0.0027767	CYP7B1, CYP27A1, HSD3B7, AKR1D1	230	21	16792	13.9064	0.971138	0.587824	4.42812
GOTERM_BP_DIRECT	GO:0000165~MAPK cascade	11	0.0273482	0.00326698	RASAL2, RASGRF2, EREG, MAPK13, MAPK4, SPTBN2, KITLG, FGF10, SHC3, NRG2, SPTB	230	262	16792	3.06525	0.984582	0.565885	5.19062
GOTERM_BP_DIRECT	GO:0060449~bud elongation involved in lung branching	3	0.0074586	0.003717	SPRY2, SPRY1, FGF10	230	7	16792	31.2894	0.991331	0.546761	5.88547
GOTERM_BP_DIRECT	GO:0007155~cell adhesion	15	0.037293	0.00429769	ADGRE1, HCK, KITLG, CDH8, ITGA9, WISP2, OMD, ITGA7, THBS1, SPAM1, SPON2, THBS2, DST, PARVB, CYR61	230	459	16792	2.38591	0.995878	0.543643	6.77501
GOTERM_BP_DIRECT	GO:0043547~positive regulation of GTPase activity	17	0.0422654	0.00477977	ARHGEF4, BCR, KITLG, FGF10, DEPDC5, RASAL2, PLCE1, PLEKHG1, TIAM2, RASGRF2, EREG, SPTBN2, SHC3, NRG2, FGD3, ARHGDIB, SPTB	230	565	16792	2.19672	0.997777	0.534015	7.50749
GOTERM_BP_DIRECT	GO:0001656~metanephros development	4	0.00994481	0.00575063	SPRY1, GDF11, FGF10, BMP7	230	27	16792	10.8161	0.999359	0.558256	8.96629
GOTERM_BP_DIRECT	GO:0018146~keratan sulfate biosynthetic process	4	0.00994481	0.0063767	ST3GAL1, OMD, CHST2, B4GALT5	230	28	16792	10.4298	0.999713	0.557641	9.89552
GOTERM_BP_DIRECT	GO:0007173~epidermal growth factor receptor signaling pathway	5	0.012431	0.00710962	FAM83B, PLCE1, EPS8, EREG, SHC3	230	56	16792	6.51863	0.999888	0.562647	10.972
GOTERM_BP_DIRECT	GO:0040037~negative regulation of fibroblast growth factor receptor signaling pathway	3	0.0074586	0.00775296	SPRY2, SPRY1, THBS1	230	10	16792	21.9026	0.999951	0.562624	11.907
GOTERM_BP_DIRECT	GO:0070373~negative regulation of ERK1 and ERK2 cascade	5	0.012431	0.00804138	SPRY2, SPRY1, CNKSR3, TLR4, TIMP3	230	58	16792	6.29385	0.999966	0.546999	12.3232
GOTERM_BP_DIRECT	GO:0046854~phosphatidylinositol phosphorylation	6	0.0149172	0.00928453	EREG, PIK3CB, TTC7B, KITLG, FGF10, NRG2	230	94	16792	4.66013	0.999993	0.572374	14.0959
GOTERM_BP_DIRECT	GO:0035556~intracellular signal transduction	13	0.0323206	0.00951822	ARHGEF4, PRKAG3, BCR, SPSB1, TUFT1, DEPDC5, CORO2A, HUNK, TIAM2, SNRK, MAPK13, DCLK2, NRG2	230	403	16792	2.35512	0.999995	0.556441	14.4254
GOTERM_BP_DIRECT	GO:0005975~carbohydrate metabolic process	8	0.0198896	0.00996099	HPSE, AKR1B1, CHST2, BPHL, SLC35A1, HYAL4, SPAM1, B4GALT5	230	174	16792	3.35672	0.999997	0.549657	15.0463
GOTERM_BP_DIRECT	GO:0048015~phosphatidylinositol-mediated signaling	6	0.0149172	0.0150483	EREG, PIK3CB, PLCH1, KITLG, FGF10, NRG2	230	106	16792	4.13257	1	0.679283	21.8842
GOTERM_BP_DIRECT	GO:0014066~regulation of phosphatidylinositol 3-kinase signaling	5	0.012431	0.0219246	EREG, PIK3CB, KITLG, FGF10, NRG2	230	78	16792	4.68004	1	0.792012	30.3087
GOTERM_BP_DIRECT	GO:0032755~positive regulation of interleukin-6 production	4	0.00994481	0.0233323	RAB7B, MAPK13, TLR4, SPON2	230	45	16792	6.48966	1	0.794904	31.9247
GOTERM_BP_DIRECT	GO:0031532~actin cytoskeleton reorganization	4	0.00994481	0.0261415	EPS8, FGF10, ANTXR1, PARVB	230	47	16792	6.21351	1	0.815238	35.0449
GOTERM_BP_DIRECT	GO:0043647~inositol phosphate metabolic process	4	0.00994481	0.0261415	ISYNA1, PLCE1, PLCH1, PPIP5K1	230	47	16792	6.21351	1	0.815238	35.0449
GOTERM_BP_DIRECT	GO:0046370~fructose biosynthetic process	2	0.0049724	0.0270897	SORD, AKR1B1	230	2	16792	73.0087	1	0.811267	36.0674
GOTERM_BP_DIRECT	GO:0007275~multicellular organism development	14	0.0348068	0.0272092	HLF, SLC22A16, DPPA5, BST1, CHST2, COLEC11, FRZB, TAF7L, HOXA1, HUNK, LBH, WNT9B, MBNL3, ARHGDIB	230	521	16792	1.96185	1	0.797851	36.1952
GOTERM_BP_DIRECT	GO:0000132~establishment of mitotic spindle orientation	3	0.0074586	0.0327979	SPRY2, SPRY1, FGF10	230	21	16792	10.4298	1	0.842547	41.9108
GOTERM_BP_DIRECT	GO:0090103~cochlea morphogenesis	3	0.0074586	0.0357594	HOXA1, ZEB1, FRZB	230	22	16792	9.95573	1	0.855506	44.7411
GOTERM_BP_DIRECT	GO:0060548~negative regulation of cell death	4	0.00994481	0.0390994	NOV, WISP2, BMP7, CYR61	230	55	16792	5.30972	1	0.869202	47.7777
GOTERM_BP_DIRECT	GO:0008360~regulation of cell shape	6	0.0149172	0.042949	RHOJ, EPS8, HCK, ITGA7, SEMA4A, FGD3	230	140	16792	3.12894	1	0.883832	51.0831
GOTERM_BP_DIRECT	GO:0046580~negative regulation of Ras protein signal transduction	3	0.0074586	0.0452251	RASAL2, SPRY2, SPRY1	230	25	16792	8.76104	1	0.887571	52.9441
GOTERM_BP_DIRECT	GO:2000346~negative regulation of hepatocyte proliferation	2	0.0049724	0.0534487	LIMS2, CPB2	230	4	16792	36.5043	1	0.91802	59.1285
GOTERM_BP_DIRECT	GO:0051387~negative regulation of neurotrophin TRK receptor signaling pathway	2	0.0049724	0.0534487	SPRY2, SPRY1	230	4	16792	36.5043	1	0.91802	59.1285
GOTERM_BP_DIRECT	GO:0040007~growth	3	0.0074586	0.0554973	GDF3, GDF11, BMP7	230	28	16792	7.82236	1	0.918755	60.5457
GOTERM_BP_DIRECT	GO:0018108~peptidyl-tyrosine phosphorylation	6	0.0149172	0.0586542	BCR, EREG, HCK, FGF10, MST1R, NRG2	230	153	16792	2.86309	1	0.92338	62.6397
GOTERM_BP_DIRECT	GO:0000187~activation of MAPK activity	5	0.012431	0.0587601	PLCE1, PIK3CB, FGF10, TLR4, THBS1	230	107	16792	3.41162	1	0.917145	62.7081
GOTERM_BP_DIRECT	GO:0051017~actin filament bundle assembly	3	0.0074586	0.0627537	EPS8, MYO1B, ESPN	230	30	16792	7.30087	1	0.924396	65.2035
GOTERM_BP_DIRECT	GO:0006730~one-carbon metabolic process	3	0.0074586	0.0627537	MTHFD2, CA5B, CA4	230	30	16792	7.30087	1	0.924396	65.2035
GOTERM_BP_DIRECT	GO:0006955~immune response	11	0.0273482	0.0630259	CIITA, IL1R1, BPI, CR2, COL4A3BP, SLPI, TLR4, TNFSF13, ZEB1, THBS1, HLA-DRA	230	421	16792	1.90759	1	0.919154	65.3677
GOTERM_BP_DIRECT	GO:0010757~negative regulation of plasminogen activation	2	0.0049724	0.0663603	THBS1, CPB2	230	5	16792	29.2035	1	0.923841	67.3215
GOTERM_BP_DIRECT	GO:0030032~lamellipodium assembly	3	0.0074586	0.066496	ABLIM1, ARHGEF4, PARVB	230	31	16792	7.06536	1	0.918459	67.3988
GOTERM_BP_DIRECT	GO:0007498~mesoderm development	3	0.0074586	0.0703106	GDF3, HCK, GDF11	230	32	16792	6.84457	1	0.92438	69.5022
GOTERM_BP_DIRECT	GO:0035754~B cell chemotaxis	2	0.0049724	0.0790966	CYP7B1, HSD3B7	230	6	16792	24.3362	1	0.941543	73.8726
GOTERM_BP_DIRECT	GO:0043407~negative regulation of MAP kinase activity	3	0.0074586	0.0862405	SPRY2, SPRY1, BMP7	230	36	16792	6.08406	1	0.951493	76.9853
GOTERM_BP_DIRECT	GO:0043031~negative regulation of macrophage activation	2	0.0049724	0.0916598	BPI, CD200	230	7	16792	20.8596	1	0.956843	79.1106
GOTERM_BP_DIRECT	GO:0060907~positive regulation of macrophage cytokine production	2	0.0049724	0.0916598	TLR4, SPON2	230	7	16792	20.8596	1	0.956843	79.1106
GOTERM_BP_DIRECT	GO:0060740~prostate gland epithelium morphogenesis	2	0.0049724	0.0916598	CYP7B1, ID4	230	7	16792	20.8596	1	0.956843	79.1106
GOTERM_BP_DIRECT	GO:0060710~chorio-allantoic fusion	2	0.0049724	0.0916598	BMP7, CYR61	230	7	16792	20.8596	1	0.956843	79.1106
GOTERM_BP_DIRECT	GO:0001657~ureteric bud development	3	0.0074586	0.0945735	SPRY1, GDF11, BMP7	230	38	16792	5.76384	1	0.95786	80.1757
GOTERM_BP_DIRECT	GO:0001558~regulation of cell growth	4	0.00994481	0.0960821	NOV, WISP2, PLCE1, CYR61	230	80	16792	3.65043	1	0.956777	80.7069

## Sheet: up_lncRNA_GO
Category	Term	Count	%	PValue	Genes	List Total	Pop Hits	Pop Total	Fold Enrichment	Bonferroni	Benjamini	FDR
GOTERM_BP_DIRECT	GO:0001525~angiogenesis	15	0.0402156	1.39635e-06	PTPRB, PIK3CG, CAV1, TBX1, NDNF, KDR, TGFB2, THY1, TAL1, PECAM1, ROBO4, NOS3, RAPGEF3, TMEM100, FGF1	220	223	16792	5.13412	0.00192789	0.00192789	0.00229706
GOTERM_BP_DIRECT	GO:0007165~signal transduction	33	0.0884742	4.62793e-05	PLCXD3, PDIA3, GNG11, ARHGAP15, CXCL11, IL17RD, SHE, CXCL10, PDE1B, CD69, PTGES, PSTPIP1, RAPGEF3, FGF1, AKT3, ARHGAP9, GABRE, ERG, TRHDE, PIK3CB, ARHGAP25, SH3BP5, ABCC9, PDE7B, CAMK4, PENK, OR52E5, PECAM1, NLRP12, LVRN, WIF1, MAPRE2, ARAP3	220	1161	16792	2.16951	0.0619569	0.0314738	0.0761053
GOTERM_BP_DIRECT	GO:0030855~epithelial cell differentiation	7	0.0187673	0.000300569	TCF21, CBR1, SULT1B1, CDHR2, TBX1, ID3, CTSB	220	70	16792	7.63273	0.339956	0.129322	0.493309
GOTERM_BP_DIRECT	GO:1905007~positive regulation of epithelial to mesenchymal transition involved in endocardial cushion formation	3	0.00804311	0.0016499	TGFBR2, ENG, TGFB2	220	5	16792	45.7964	0.897925	0.434764	2.67988
GOTERM_BP_DIRECT	GO:0003148~outflow tract septum morphogenesis	4	0.0107241	0.00319611	TGFBR2, TBX1, ENG, TGFB2	220	23	16792	13.2743	0.988015	0.587212	5.12998
GOTERM_BP_DIRECT	GO:0045766~positive regulation of angiogenesis	7	0.0187673	0.0039771	CYSLTR2, TGFBR2, NOS3, RAPGEF3, FGF1, ENG, KDR	220	115	16792	4.64601	0.995943	0.600637	6.34537
GOTERM_BP_DIRECT	GO:0006954~inflammatory response	13	0.0348535	0.00415716	PIK3CG, IL6, OLR1, LY86, ACKR1, CXCL11, TRIL, CXCL10, CCR5, CAMK4, AOAH, PSTPIP1, MS4A2	220	379	16792	2.61809	0.99684	0.560647	6.62351
GOTERM_BP_DIRECT	GO:0010818~T cell chemotaxis	3	0.00804311	0.00450184	PIK3CG, CXCL11, CXCL10	220	8	16792	28.6227	0.998042	0.541341	7.15376
GOTERM_BP_DIRECT	GO:0008285~negative regulation of cell proliferation	13	0.0348535	0.00595021	TP53I11, IL6, ADARB1, ZEB1, TGFB2, CGREF1, TNS2, RASSF5, PTGES, FABP3, NOS3, RIPPLY3, NEURL1	220	396	16792	2.50569	0.999738	0.600051	9.35119
GOTERM_BP_DIRECT	GO:0001570~vasculogenesis	5	0.0134052	0.00608671	CAV1, TGFBR2, TMEM100, ENG, KDR	220	56	16792	6.81494	0.999783	0.569907	9.55575
GOTERM_BP_DIRECT	GO:0051592~response to calcium ion	5	0.0134052	0.00689072	CAV1, IL6, TRPC3, PENK, PTGES	220	58	16792	6.57994	0.999929	0.580512	10.7518
GOTERM_BP_DIRECT	GO:0007179~transforming growth factor beta receptor signaling pathway	6	0.0160862	0.00708059	WFIKKN2, SMAD9, TGFBR2, ENG, HPGD, TGFB2	220	92	16792	4.97787	0.999946	0.55884	11.0321
GOTERM_BP_DIRECT	GO:0046622~positive regulation of organ growth	3	0.00804311	0.00861793	HLX, YBX3, SASH3	220	11	16792	20.8165	0.999994	0.60153	13.2713
GOTERM_BP_DIRECT	GO:0008360~regulation of cell shape	7	0.0187673	0.0101598	FGD2, IL6, HEXB, FGD5, ARAP3, ARHGAP15, KDR	220	140	16792	3.81636	0.999999	0.635069	15.4638
GOTERM_BP_DIRECT	GO:0009409~response to cold	4	0.0107241	0.0113828	IL6, TRPM8, YBX3, CXCL10	220	36	16792	8.48081	1	0.65172	17.1657
GOTERM_BP_DIRECT	GO:0006636~unsaturated fatty acid biosynthetic process	3	0.00804311	0.0158988	ELOVL2, FADS3, SCD5	220	15	16792	15.2655	1	0.749498	23.1755
GOTERM_BP_DIRECT	GO:0043547~positive regulation of GTPase activity	15	0.0402156	0.0166179	FGD2, PREX2, ARHGAP29, ARHGEF15, ARHGAP15, ARHGAP25, THY1, RASGRP3, RAPGEF3, JAK3, FGD5, FGF1, ARAP3, ARHGAP9, SPTB	220	565	16792	2.02639	1	0.743927	24.0939
GOTERM_BP_DIRECT	GO:0035556~intracellular signal transduction	12	0.0321724	0.0169966	SH3BP5, ADCY4, TNS2, RASSF5, STAC2, CAMK4, PREX2, ARHGAP29, JAK3, RAPGEF3, AKT3, GUCY2D	220	403	16792	2.27277	1	0.731842	24.5733
GOTERM_BP_DIRECT	GO:0006816~calcium ion transport	5	0.0134052	0.0173955	RAMP3, CAV1, TRPC3, CCR5, CYSLTR1	220	76	16792	5.02153	1	0.720968	25.0753
GOTERM_BP_DIRECT	GO:0030168~platelet activation	6	0.0160862	0.0174082	PIK3CG, IL6, TRPC3, PIK3CB, F8, FCER1G	220	115	16792	3.98229	1	0.702845	25.0912
GOTERM_BP_DIRECT	GO:0035162~embryonic hemopoiesis	3	0.00804311	0.0180156	TAL1, TGFBR2, KDR	220	16	16792	14.3114	1	0.697722	25.8493
GOTERM_BP_DIRECT	GO:0031623~receptor internalization	4	0.0107241	0.0184118	RAMP3, CAV1, FCER1G, DNM1	220	43	16792	7.10021	1	0.688817	26.3399
GOTERM_BP_DIRECT	GO:0042060~wound healing	5	0.0134052	0.0206052	IL6, PECAM1, TGFBR2, ENG, TGFB2	220	80	16792	4.77045	1	0.713793	29.0015
GOTERM_BP_DIRECT	GO:0043410~positive regulation of MAPK cascade	5	0.0134052	0.0214607	TRIM5, IL6, CDON, TBX1, KDR	220	81	16792	4.71156	1	0.713275	30.0148
GOTERM_BP_DIRECT	GO:0050900~leukocyte migration	6	0.0160862	0.0218739	CAV1, OLR1, PIK3CB, PECAM1, FCER1G, ITGA4	220	122	16792	3.7538	1	0.705539	30.4994
GOTERM_BP_DIRECT	GO:0048557~embryonic digestive tract morphogenesis	3	0.00804311	0.0225818	TCF21, HNF1B, HLX	220	18	16792	12.7212	1	0.703013	31.3222
GOTERM_BP_DIRECT	GO:0002690~positive regulation of leukocyte chemotaxis	3	0.00804311	0.0225818	IL6, CXCL11, CXCL10	220	18	16792	12.7212	1	0.703013	31.3222
GOTERM_BP_DIRECT	GO:0055114~oxidation-reduction process	15	0.0402156	0.0235008	C15ORF48, SORD, PDIA3, MAOA, FADS3, F8, DCT, GPX2, CYP17A1, CBR1, NOS3, DIO1, SCD5, HPGD, GFOD1	220	592	16792	1.93397	1	0.703958	32.3768
GOTERM_BP_DIRECT	GO:0003057~regulation of the force of heart contraction by chemical signal	2	0.00536207	0.0259145	CAV1, NOS3	220	2	16792	76.3273	1	0.726357	35.0747
GOTERM_BP_DIRECT	GO:0017015~regulation of transforming growth factor beta receptor signaling pathway	3	0.00804311	0.0275699	LTBP4, ZEB1, ENG	220	20	16792	11.4491	1	0.736131	36.8662
GOTERM_BP_DIRECT	GO:0051056~regulation of small GTPase mediated signal transduction	6	0.0160862	0.0311415	FGD2, ARHGAP29, ARAP3, ARHGAP15, ARHGAP25, ARHGAP9	220	134	16792	3.41764	1	0.767159	40.5744
GOTERM_BP_DIRECT	GO:0006576~cellular biogenic amine metabolic process	2	0.00536207	0.03862	SULT1B1, MAOA	220	3	16792	50.8848	1	0.827236	47.6866
GOTERM_BP_DIRECT	GO:0050904~diapedesis	2	0.00536207	0.03862	PECAM1, ITGA4	220	3	16792	50.8848	1	0.827236	47.6866
GOTERM_BP_DIRECT	GO:0003274~endocardial cushion fusion	2	0.00536207	0.03862	TGFBR2, TGFB2	220	3	16792	50.8848	1	0.827236	47.6866
GOTERM_BP_DIRECT	GO:0070672~response to interleukin-15	2	0.00536207	0.03862	JAK3, ACSL4	220	3	16792	50.8848	1	0.827236	47.6866
GOTERM_BP_DIRECT	GO:0030097~hemopoiesis	4	0.0107241	0.041728	TAL1, NOTCH4, TGFB2, KIRREL3	220	59	16792	5.17473	1	0.841311	50.4004
GOTERM_BP_DIRECT	GO:0006906~vesicle fusion	4	0.0107241	0.041728	DYSF, LRMP, TC2N, SYT7	220	59	16792	5.17473	1	0.841311	50.4004
GOTERM_BP_DIRECT	GO:0051281~positive regulation of release of sequestered calcium ion into cytosol	3	0.00804311	0.0480033	CXCL11, CXCL10, THY1	220	27	16792	8.48081	1	0.872568	55.4817
GOTERM_BP_DIRECT	GO:0014065~phosphatidylinositol 3-kinase signaling	3	0.00804311	0.0480033	PIK3CG, PIK3CB, PREX2	220	27	16792	8.48081	1	0.872568	55.4817
GOTERM_BP_DIRECT	GO:0030512~negative regulation of transforming growth factor beta receptor signaling pathway	4	0.0107241	0.0510415	CAV1, PEG10, TGFBR2, ENG	220	64	16792	4.77045	1	0.881104	57.7622
GOTERM_BP_DIRECT	GO:1901509~regulation of endothelial tube morphogenesis	2	0.00536207	0.0511605	FGF1, CXCL10	220	4	16792	38.1636	1	0.87427	57.8492
GOTERM_BP_DIRECT	GO:0070232~regulation of T cell apoptotic process	2	0.00536207	0.0511605	GIMAP8, JAK3	220	4	16792	38.1636	1	0.87427	57.8492
GOTERM_BP_DIRECT	GO:0001569~patterning of blood vessels	3	0.00804311	0.0512623	NOTCH4, TGFBR2, ENG	220	28	16792	8.17792	1	0.867363	57.9236
GOTERM_BP_DIRECT	GO:0007389~pattern specification process	3	0.00804311	0.0512623	MFNG, TBX1, ZEB1	220	28	16792	8.17792	1	0.867363	57.9236
GOTERM_BP_DIRECT	GO:0008217~regulation of blood pressure	4	0.0107241	0.0530153	TRHDE, LVRN, NOS3, NPR3	220	65	16792	4.69706	1	0.869269	59.1844
GOTERM_BP_DIRECT	GO:0043542~endothelial cell migration	3	0.00804311	0.0545983	PECAM1, NOS3, S100A2	220	29	16792	7.89592	1	0.870221	60.2925
GOTERM_BP_DIRECT	GO:0007200~phospholipase C-activating G-protein coupled receptor signaling pathway	4	0.0107241	0.0550255	P2RY6, CYSLTR1, CYSLTR2, NPR3	220	66	16792	4.6259	1	0.865418	60.5866
GOTERM_BP_DIRECT	GO:0000165~MAPK cascade	8	0.0214483	0.0563814	CAV1, CCR5, RASGRP3, JAK3, FGF1, IL17RD, SHANK3, SPTB	220	262	16792	2.3306	1	0.865346	61.5066
GOTERM_BP_DIRECT	GO:0006952~defense response	4	0.0107241	0.0570718	CLEC1A, CYSLTR1, ACKR1, WAS	220	67	16792	4.55685	1	0.862043	61.9674
GOTERM_BP_DIRECT	GO:0098656~anion transmembrane transport	3	0.00804311	0.0580087	ABCC9, LRRC8C, LRRC8D	220	30	16792	7.63273	1	0.860035	62.5843
GOTERM_BP_DIRECT	GO:0071773~cellular response to BMP stimulus	3	0.00804311	0.0580087	SMAD9, GATA5, TMEM100	220	30	16792	7.63273	1	0.860035	62.5843
GOTERM_BP_DIRECT	GO:0007010~cytoskeleton organization	6	0.0160862	0.060177	FGD2, ABLIM3, FGD5, ARAP3, THY1, SPTB	220	161	16792	2.84449	1	0.863945	63.9762
GOTERM_BP_DIRECT	GO:0048752~semicircular canal morphogenesis	2	0.00536207	0.0635381	TBX1, ZEB1	220	5	16792	30.5309	1	0.872787	66.038
GOTERM_BP_DIRECT	GO:0048170~positive regulation of long-term neuronal synaptic plasticity	2	0.00536207	0.0635381	SHANK3, NEURL1	220	5	16792	30.5309	1	0.872787	66.038
GOTERM_BP_DIRECT	GO:0033081~regulation of T cell differentiation in thymus	2	0.00536207	0.0635381	CAMK4, ZEB1	220	5	16792	30.5309	1	0.872787	66.038
GOTERM_BP_DIRECT	GO:0007219~Notch signaling pathway	5	0.0134052	0.0637348	HNF1B, NOTCH4, TGFBR2, TMEM100, NEURL1	220	115	16792	3.31858	1	0.867679	66.1552
GOTERM_BP_DIRECT	GO:0006508~proteolysis	12	0.0321724	0.0639615	CTSZ, TRHDE, ADAMTSL1, OLR1, PDIA3, LVRN, F8, CTSA, COLEC11, CTSB, WFDC2, TMEM27	220	500	16792	1.83185	1	0.862734	66.2897
GOTERM_BP_DIRECT	GO:0070098~chemokine-mediated signaling pathway	4	0.0107241	0.0656106	CCR5, ACKR1, CXCL11, CXCL10	220	71	16792	4.30013	1	0.864045	67.2536
GOTERM_BP_DIRECT	GO:0001666~response to hypoxia	6	0.0160862	0.074678	CAV1, PENK, ARNT2, TGFBR2, ENG, TGFB2	220	172	16792	2.66258	1	0.892968	72.107
GOTERM_BP_DIRECT	GO:0016477~cell migration	6	0.0160862	0.074678	ERG, PIK3CB, PSTPIP1, JAK3, ENG, TGFB2	220	172	16792	2.66258	1	0.892968	72.107
GOTERM_BP_DIRECT	GO:0006935~chemotaxis	5	0.0134052	0.0756204	CCR5, CYSLTR1, PIK3CB, CXCL11, CXCL10	220	122	16792	3.12817	1	0.891147	72.5707
GOTERM_BP_DIRECT	GO:0090385~phagosome-lysosome fusion	2	0.00536207	0.075755	RAB39A, SYT7	220	6	16792	25.4424	1	0.886667	72.6363
GOTERM_BP_DIRECT	GO:0030816~positive regulation of cAMP metabolic process	2	0.00536207	0.075755	CXCL11, CXCL10	220	6	16792	25.4424	1	0.886667	72.6363
GOTERM_BP_DIRECT	GO:0061737~leukotriene signaling pathway	2	0.00536207	0.075755	CYSLTR1, CYSLTR2	220	6	16792	25.4424	1	0.886667	72.6363
GOTERM_BP_DIRECT	GO:0030644~cellular chloride ion homeostasis	2	0.00536207	0.075755	SLC12A5, CKB	220	6	16792	25.4424	1	0.886667	72.6363
GOTERM_BP_DIRECT	GO:0006468~protein phosphorylation	11	0.0294914	0.0762037	PIK3CG, ERG, SMAD9, CAMK4, PHKG1, TGFBR2, JAK3, AKT3, TRIB2, TGFB2, GUCY2D	220	456	16792	1.84123	1	0.88327	72.854
GOTERM_BP_DIRECT	GO:0060021~palate development	4	0.0107241	0.0770533	TCF21, WFIKKN2, TGFBR2, TGFB2	220	76	16792	4.01722	1	0.881286	73.2618
GOTERM_BP_DIRECT	GO:0006811~ion transport	5	0.0134052	0.0847458	SLCO1A2, SLC15A1, SLC9A3, SLC12A5, CNNM1	220	127	16792	3.00501	1	0.900647	76.7011
GOTERM_BP_DIRECT	GO:0008284~positive regulation of cell proliferation	11	0.0294914	0.0854716	IL6, ATF3, HLX, ARNT2, TGFBR2, CHP2, TBX1, FGF1, KDR, TGFB2, CXCL10	220	466	16792	1.80172	1	0.89839	77.0032
GOTERM_BP_DIRECT	GO:0019933~cAMP-mediated signaling	3	0.00804311	0.0876828	ADCY4, NPR3, RAPGEF3	220	38	16792	6.02584	1	0.900328	77.901
GOTERM_BP_DIRECT	GO:0001568~blood vessel development	3	0.00804311	0.0876828	TGFBR2, TBX1, FOXS1	220	38	16792	6.02584	1	0.900328	77.901
GOTERM_BP_DIRECT	GO:0002315~marginal zone B cell differentiation	2	0.00536207	0.0878133	MFNG, LFNG	220	7	16792	21.8078	1	0.896504	77.9529
GOTERM_BP_DIRECT	GO:0035023~regulation of Rho protein signal transduction	4	0.0107241	0.0893056	FGD2, PREX2, ARHGEF15, FGD5	220	81	16792	3.76925	1	0.896494	78.5389
GOTERM_BP_DIRECT	GO:0007507~heart development	6	0.0160862	0.0913438	GATA5, TGFBR2, TBX1, ID3, RIPPLY3, TGFB2	220	183	16792	2.50253	1	0.897962	79.3155
GOTERM_BP_DIRECT	GO:0070723~response to cholesterol	2	0.00536207	0.0997149	CCR5, TGFBR2	220	8	16792	19.0818	1	0.914609	82.2368
GOTERM_BP_DIRECT	GO:0045056~transcytosis	2	0.00536207	0.0997149	MFSD2A, GPIHBP1	220	8	16792	19.0818	1	0.914609	82.2368
GOTERM_BP_DIRECT	GO:0060546~negative regulation of necroptotic process	2	0.00536207	0.0997149	CAV1, YBX3	220	8	16792	19.0818	1	0.914609	82.2368
GOTERM_BP_DIRECT	GO:0051001~negative regulation of nitric-oxide synthase activity	2	0.00536207	0.0997149	CAV1, ENG	220	8	16792	19.0818	1	0.914609	82.2368
GOTERM_BP_DIRECT	GO:0001763~morphogenesis of a branching structure	2	0.00536207	0.0997149	TCF21, NOTCH4	220	8	16792	19.0818	1	0.914609	82.2368
