# Supplementary material for: Transcriptomic and ChIP-seq Integrative Analysis Reveals Important Roles of Epigenetically Regulated lncRNAs in Placental Development in Meishan Pigs
Source: Genes (Basel). 2020 Apr 6;11(4):397. doi: 10.3390/genes11040397 (PMC7230623; doi:10.3390/genes11040397)
Supplement: Supplementary file 1 [file genes-11-00397-s001.zip › Supplementary Table 6.xlsx]

## Sheet: modified lncRNA info
LncRNA_ID	Differential expression of LncRNA	Type of Differential histone modification	LncRNA Name	Location	type of LncRNA
TCONS_00032974	Up	H3K4me3-Increased	lnc-CD47-AS-1	chr13:151416022-151429055	antisense
TCONS_00054166	Up	H3K4me3-Increased	TCONS_00054166	chr16:6765341-6776916	intergenic
TCONS_00097553	Up	H3K4me3-Increased	TCONS_00097553	chr5:3510368-3517571	intergenic
TCONS_00063145	Up	H3K4me3-Increased	TCONS_00063145	chr18:50305860-50311398	intergenic
TCONS_00063063	Up	H3K4me3-Increased	lnc-CPVL-AS	chr18:43689204-43728097	antisense
TCONS_00020406	Up	H3K4me3-Increased	lnc-HOXB3-AS	chr12:24800284-24805561	antisense
TCONS_00106073	Up	H3K4me3-Increased	TCONS_00106073	chr6:43770334-43778207	intergenic
TCONS_00139652	Up	H3K4me3-Increased	lnc-DLX6-AS	chr9:76584220-76631314	antisense
TCONS_00054358	Up	H3K4me3-Increased	lnc-DHX29-AS	chr16:34390660-34463385	antisense
TCONS_00062210	Up	H3K4me3-Increased	lnc-SNX10-AS	chr18:46061896-46069114	antisense
TCONS_00014076	Up	H3K4me3-Increased	TCONS_00014076	chr10:41893992-42014141	intergenic
TCONS_00032975	Up	H3K4me3-Increased	lnc-CD47-AS-2	chr13:151416022-151429055	antisense
TCONS_00122506	Up	H3K4me3-Increased	TCONS_00122506	chr7:38996493-39002317	intergenic
TCONS_00063142	Up	H3K4me3-Increased	TCONS_00063142	chr18:50305860-50310983	intergenic
TCONS_00056918	Up	H3K4me3-Increased	lnc-LRRN4-AS-2	chr17:14898999-14899887	antisense
TCONS_00002942	Up	H3K4me3-Increased	TCONS_00002942	chr1:269575570-269586387	intergenic
TCONS_00139616	Up	H3K4me3-Increased	TCONS_00139616	chr9:73749147-73759404	intergenic
TCONS_00002089	Up	H3K4me3-Increased	lnc-ENSSSCG00000039987-AS	chr1:201292321-201301820	antisense
TCONS_00079934	Up	H3K4me3-Increased	TCONS_00079934	chr3:58096995-58118361	intergenic
TCONS_00004351	Up	H3K4me3-Increased	TCONS_00004351	chr1:117935300-117945949	intergenic
TCONS_00108237	Up	H3K4me3-Increased	lnc-PTPRM-AS	chr6:100093046-100098216	antisense
TCONS_00013528	Up	H3K4me3-Increased	TCONS_00013528	chr10:69304661-69319059	intergenic
TCONS_00079259	Up	H3K4me3&H3K27ac-Increased	TCONS_00079259	chr3:31455674-31489567	intergenic
TCONS_00138293	Up	H3K4me3&H3K27ac-Increased	TCONS_00138293	chr9:139169646-139187446	intergenic
TCONS_00068343	Up	H3K4me3&H3K27ac-Increased	TCONS_00068343	chr2:151747292-151763954	intergenic
TCONS_00079276	Up	H3K4me3&H3K27ac-Increased	lnc-CIITA-AS	chr3:32194349-32217448	antisense
TCONS_00140196	Up	H3K27ac-Increased	TCONS_00140196	chr9:126740294-126776018	intergenic
TCONS_00061946	Up	H3K27ac-Increased	lnc-SPAM1-AS-1	chr18:23574301-23625938	antisense
TCONS_00061945	Up	H3K27ac-Increased	lnc-SPAM1-AS-2	chr18:23574313-23620183	antisense
TCONS_00040818	Down	H3K27ac-Decreased	TCONS_00040818	chr14:5256241-5312088	intergenic
TCONS_00038414	Down	H3K27ac-Decreased	TCONS_00038414	chr14:4416045-4434937	intergenic
TCONS_00033216	Down	H3K27ac-Decreased	TCONS_00033216	chr13:192440247-192449493	intergenic
TCONS_00071061	Down	H3K27ac-Decreased	TCONS_00071061	chr2:83103105-83135405	intergenic
TCONS_00032636	Down	H3K27ac-Decreased	TCONS_00032636	chr13:131176052-131316307	intergenic
TCONS_00058159	Down	H3K27ac-Decreased	TCONS_00058159	chr17:11273527-11284039	intergenic
TCONS_00062048	Down	H3K27ac-Decreased	TCONS_00062048	chr18:38000283-38003085	intergenic
TCONS_00040817	Down	H3K27ac-Decreased	TCONS_00040817	chr14:5256241-5312084	intergenic

## Sheet: Peak_info
LncRNA_ID	Peak_location	Type of Differential histone modification
TCONS_00032974	chr13:151428296-151432069	H3K4me3-Increased
TCONS_00054166	chr16:6766772-6767447	H3K4me3-Increased
TCONS_00097553	chr5:3519365-3520038	H3K4me3-Increased
TCONS_00079259	chr3:31453282-31456109	H3K4me3-Increased
TCONS_00063145	chr18:50309270-50310072	H3K4me3-Increased
TCONS_00063063	chr18:43724939-43728717	H3K4me3-Increased
TCONS_00063063	chr18:43729793-43730719	H3K4me3-Increased
TCONS_00020406	chr12:24802065-24802344	H3K4me3-Increased
TCONS_00020406	chr12:24795809-24798796	H3K4me3-Increased
TCONS_00106073	chr6:43770447-43770693	H3K4me3-Increased
TCONS_00139652	chr9:76609735-76610301	H3K4me3-Increased
TCONS_00139652	chr9:76624338-76627190	H3K4me3-Increased
TCONS_00054358	chr16:34389066-34391548	H3K4me3-Increased
TCONS_00138293	chr9:139168382-139170758	H3K4me3-Increased
TCONS_00062210	chr18:46061686-46063206	H3K4me3-Increased
TCONS_00014076	chr10:42011926-42015971	H3K4me3-Increased
TCONS_00032975	chr13:151428296-151432069	H3K4me3-Increased
TCONS_00122506	chr7:38999931-39000567	H3K4me3-Increased
TCONS_00063142	chr18:50309270-50310072	H3K4me3-Increased
TCONS_00068343	chr2:151747167-151750063	H3K4me3-Increased
TCONS_00056918	chr17:14899075-14899353	H3K4me3-Increased
TCONS_00056918	chr17:14895674-14896239	H3K4me3-Increased
TCONS_00002942	chr1:269575084-269576482	H3K4me3-Increased
TCONS_00002942	chr1:269588478-269589095	H3K4me3-Increased
TCONS_00139616	chr9:73758101-73758854	H3K4me3-Increased
TCONS_00002089	chr1:201292449-201293014	H3K4me3-Increased
TCONS_00079934	chr3:58093316-58098002	H3K4me3-Increased
TCONS_00079276	chr3:32216651-32218902	H3K4me3-Increased
TCONS_00079276	chr3:32194579-32195441	H3K4me3-Increased
TCONS_00004351	chr1:117945223-117947993	H3K4me3-Increased
TCONS_00108237	chr6:100090322-100094306	H3K4me3-Increased
TCONS_00013528	chr10:69304646-69306053	H3K4me3-Increased
TCONS_00140196	chr9:126772977-126778560	H3K27ac-Increased
TCONS_00079259	chr3:31481224-31482823	H3K27ac-Increased
TCONS_00061946	chr18:23574332-23574996	H3K27ac-Increased
TCONS_00138293	chr9:139169497-139170727	H3K27ac-Increased
TCONS_00068343	chr2:151750884-151754481	H3K27ac-Increased
TCONS_00079276	chr3:32218323-32219582	H3K27ac-Increased
TCONS_00061945	chr18:23574332-23574996	H3K27ac-Increased
TCONS_00040818	chr14:5314205-5314892	H3K27ac-Decreased
TCONS_00038414	chr14:4413491-4413691	H3K27ac-Decreased
TCONS_00033216	chr13:192447553-192447624	H3K27ac-Decreased
TCONS_00071061	chr2:83130857-83131203	H3K27ac-Decreased
TCONS_00032636	chr13:131261945-131263526	H3K27ac-Decreased
TCONS_00032636	chr13:131286146-131287357	H3K27ac-Decreased
TCONS_00058159	chr17:11278092-11278400	H3K27ac-Decreased
TCONS_00062048	chr18:37999271-37999857	H3K27ac-Decreased
TCONS_00040817	chr14:5314205-5314892	H3K27ac-Decreased
